# Supplementary material for: Ethyl­enediammonium bis­(5-methyl-3-oxo-2-phenyl-2,3-dihydro­pyrazol-1-ide): a hydrogen-bond-supported supra­molecular ionic assembly
Source: Acta Crystallogr Sect E Struct Rep Online. 2008 Aug 23;64(Pt 9):o1808–9. doi: 10.1107/S1600536808026378 (PMC2960540; doi:10.1107/S1600536808026378)
Supplement: Supplementary file 1 [file e-64-o1808-sup1.cif]

##############################################################################
###                                                                        ###
###        Electronic paper (Acta Crystallographica Section E)             ###
###                                                                        ###
##############################################################################
#                                                                            #
# This CIF contains the data in a paper accepted for publication in Acta     #
# Crystallographica Section E. It conforms to the requirements of Notes      #
# for Authors for Section E, and has been peer reviewed under the auspices   #
# of the IUCr Commission on Journals.                                        #
#                                                                            #
# Full details of the Crystallographic Information File format               #
# are given in the paper "The Crystallographic Information File (CIF):       #
# a New Standard Archive File for Crystallography" by S. R. Hall, F. H.      #
# Allen and I. D. Brown [Acta Cryst. (1991), A47, 655-685].                  #
#                                                                            #
# The current version of the core CIF dictionary is obtainable from          #
# ftp://ftp.iucr.org/pub/cif_core.dic. The current version number is 2.4.    #
#                                                                            #
# Software is freely available for graphical display of the structure(s) in  #
# this CIF.  For information consult the CIF home page http://www.iucr.org/  #
# cif/home.html                                                              #
#                                                                            #
# This file may be used for bona fide research purposes within the           #
# scientific community so long as proper attribution is given to the journal # 
# article from which it was obtained.                                        #
#                                                                            #
##############################################################################
                                             
data_I
_audit_creation_method     SHELXL-97
_chemical_name_systematic
;
Ethylenediammonium bis(5-methyl-3-oxo-2-phenyl-2,3-dihydropyrazol-1-ide)
;
_chemical_name_common     ?
_chemical_formula_moiety     'C2 H10 N2 2+, 2(C10 H9 N2 O1 -)'
_chemical_formula_sum     'C22 H28 N6 O2'
_chemical_formula_weight     408.50
_chemical_melting_point     ?
_chemical_melting_point_gt     441
_chemical_melting_point_lt     438
_symmetry_cell_setting     Tetragonal
_symmetry_space_group_name_H-M     'P 42/n'
loop_
    _symmetry_equiv_pos_as_xyz
    'x, y, z'
    '-x+1/2, -y+1/2, z'
    '-y, x+1/2, z+1/2'
    'y+1/2, -x, z+1/2'
    '-x, -y, -z'
    'x-1/2, y-1/2, -z'
    'y, -x-1/2, -z-1/2'
    '-y-1/2, x, -z-1/2'
_cell_length_a     17.179(2)
_cell_length_b     17.179(2)
_cell_length_c     7.0929(15)
_cell_angle_alpha     90.00
_cell_angle_beta     90.00
_cell_angle_gamma     90.00
_cell_volume     2093.2(6)
_cell_formula_units_Z     4
_cell_measurement_reflns_used     2381
_cell_measurement_theta_min     3.107
_cell_measurement_theta_max     24.046
_cell_measurement_temperature     298(2)
_exptl_crystal_description     block
_exptl_crystal_colour     pink
_exptl_crystal_size_max     0.24
_exptl_crystal_size_mid     0.22
_exptl_crystal_size_min     0.17
_exptl_crystal_density_diffrn     1.296
_exptl_crystal_density_meas     ?
_exptl_crystal_density_method     'not measured'
_exptl_crystal_F_000     872
_exptl_absorpt_coefficient_mu     0.087
_exptl_absorpt_correction_type     none
_exptl_absorpt_process_details     ?
_exptl_absorpt_correction_T_min     ?
_exptl_absorpt_correction_T_max     ?
_exptl_special_details
;
;
_diffrn_ambient_temperature     298(2)
_diffrn_radiation_type     MoK\a
_diffrn_radiation_wavelength     0.71073
_diffrn_radiation_source     'fine-focus sealed tube'
_diffrn_radiation_monochromator     graphite
_diffrn_measurement_device_type     'Siemens SMART CCD area-detector'
_diffrn_measurement_method     '\f and \w'
_diffrn_detector_area_resol_mean     ?
_diffrn_reflns_number     10541
_diffrn_reflns_av_R_equivalents     0.0455
_diffrn_reflns_av_sigmaI/netI     0.0317
_diffrn_reflns_theta_min     1.68
_diffrn_reflns_theta_max     25.00
_diffrn_reflns_theta_full     25.00
_diffrn_measured_fraction_theta_max     1.000
_diffrn_measured_fraction_theta_full     1.000
_diffrn_reflns_limit_h_min     -18
_diffrn_reflns_limit_h_max     20
_diffrn_reflns_limit_k_min     -15
_diffrn_reflns_limit_k_max     20
_diffrn_reflns_limit_l_min     -8
_diffrn_reflns_limit_l_max     8
_diffrn_standards_number     ?
_diffrn_standards_interval_count     ?
_diffrn_standards_interval_time     ?
_diffrn_standards_decay_%     ?
_refine_special_details
;
Refinement of <i>F</i>^2^ against ALL reflections. The weighted <i>R</i>-factor
<i>wR</i> and goodness of fit <i>S</i> are based on <i>F</i>^2^, conventional
<i>R</i>-factors <i>R</i> are based on <i>F</i>, with <i>F</i> set to zero for
negative <i>F</i>^2^. The threshold expression of <i>F</i>^2^ >
\s(<i>F</i>^2^) is used only for calculating <i>R</i>-factors(gt) <i>etc</i>.
and is not relevant to the choice of reflections for refinement.
<i>R</i>-factors based on <i>F</i>^2^ are statistically about twice as large
as those based on <i>F</i>, and <i>R</i>- factors based on ALL data will be
even larger.
;
_reflns_number_total     1856
_reflns_number_gt     1284
_reflns_threshold_expression     I>2\s(I)
_refine_ls_structure_factor_coef     Fsqd
_refine_ls_matrix_type     full
_refine_ls_R_factor_all     0.0754
_refine_ls_R_factor_gt     0.0426
_refine_ls_wR_factor_gt     0.1087
_refine_ls_wR_factor_ref     0.1406
_refine_ls_goodness_of_fit_ref     1.044
_refine_ls_restrained_S_all     1.044
_refine_ls_number_reflns     1856
_refine_ls_number_parameters     136
_refine_ls_number_restraints     0
_refine_ls_hydrogen_treatment     constr
_refine_ls_weighting_scheme     calc
_refine_ls_weighting_details
         'calc w=1/[\s^2^(Fo^2^)+(0.0642P)^2^+1.1449P] where P=(Fo^2^+2Fc^2^)/3'
_atom_sites_solution_hydrogens     geom
_atom_sites_solution_primary     direct
_atom_sites_solution_secondary     difmap
_refine_ls_shift/su_max     0.000
_refine_ls_shift/su_mean     0.000
_refine_diff_density_max     0.223
_refine_diff_density_min     -0.156
_refine_ls_extinction_method     none
_refine_ls_extinction_coef     ?
loop_
    _atom_type_symbol
    _atom_type_description
    _atom_type_scat_dispersion_real
    _atom_type_scat_dispersion_imag
    _atom_type_scat_source
    'C' 'C' 0.0033 0.0016
                         'International Tables Vol C Tables 4.2.6.8 and 6.1.1.4'
    'H' 'H' 0.0000 0.0000
                         'International Tables Vol C Tables 4.2.6.8 and 6.1.1.4'
    'N' 'N' 0.0061 0.0033
                         'International Tables Vol C Tables 4.2.6.8 and 6.1.1.4'
    'O' 'O' 0.0106 0.0060
                         'International Tables Vol C Tables 4.2.6.8 and 6.1.1.4'
_computing_data_collection     'SMART (Siemens, 1996)'
_computing_cell_refinement     'SAINT (Siemens, 1996)'
_computing_data_reduction     'SAINT (Siemens, 1996)'
_computing_structure_solution     'SHELXS97 (Sheldrick, 2008)'
_computing_structure_refinement     'SHELXL97 (Sheldrick, 2008)'
_computing_molecular_graphics     'SHELXTL (Sheldrick, 2008)'
_computing_publication_material     'SHELXTL (Sheldrick, 2008)'
loop_
    _atom_site_type_symbol
    _atom_site_label
    _atom_site_fract_x
    _atom_site_fract_y
    _atom_site_fract_z
    _atom_site_U_iso_or_equiv
    _atom_site_adp_type
    _atom_site_calc_flag
    _atom_site_refinement_flags
    _atom_site_occupancy
    _atom_site_disorder_assembly
    _atom_site_disorder_group
    N N1 0.50902(11) 0.26458(10) 0.1311(3) 0.0316(5) Uani d . 1 . .
    N N2 0.55431(11) 0.19843(11) 0.0995(3) 0.0363(5) Uani d . 1 . .
    N N3 0.45643(11) 0.51464(11) 0.2591(3) 0.0329(5) Uani d . 1 . .
    H H3A 0.4611 0.4662 0.2161 0.049 Uiso calc R 1 . .
    H H3B 0.4679 0.5481 0.1675 0.049 Uiso calc R 1 . .
    H H3C 0.4078 0.5226 0.2977 0.049 Uiso calc R 1 . .
    O O1 0.50279(10) 0.39457(9) 0.0303(2) 0.0428(5) Uani d . 1 . .
    C C1 0.53354(13) 0.32631(13) 0.0203(3) 0.0320(5) Uani d . 1 . .
    C C2 0.59414(14) 0.29704(13) -0.0881(3) 0.0354(6) Uani d . 1 . .
    H H2 0.6225 0.3239 -0.1788 0.042 Uiso calc R 1 . .
    C C3 0.60418(14) 0.21958(13) -0.0345(3) 0.0364(6) Uani d . 1 . .
    C C4 0.66173(18) 0.16275(17) -0.1105(4) 0.0579(8) Uani d . 1 . .
    H H4A 0.6533 0.1128 -0.0533 0.087 Uiso calc R 1 . .
    H H4B 0.7135 0.1804 -0.0825 0.087 Uiso calc R 1 . .
    H H4C 0.6554 0.1585 -0.2446 0.087 Uiso calc R 1 . .
    C C5 0.46305(12) 0.26868(12) 0.2962(3) 0.0298(5) Uani d . 1 . .
    C C6 0.39474(13) 0.31290(14) 0.2980(3) 0.0373(6) Uani d . 1 . .
    H H6 0.3778 0.3380 0.1893 0.045 Uiso calc R 1 . .
    C C7 0.35267(15) 0.31879(15) 0.4635(4) 0.0444(7) Uani d . 1 . .
    H H7 0.3077 0.3489 0.4661 0.053 Uiso calc R 1 . .
    C C8 0.37619(15) 0.28079(15) 0.6244(4) 0.0451(7) Uani d . 1 . .
    H H8 0.3476 0.2857 0.7351 0.054 Uiso calc R 1 . .
    C C9 0.44250(15) 0.23530(14) 0.6208(4) 0.0414(6) Uani d . 1 . .
    H H9 0.4578 0.2085 0.7285 0.050 Uiso calc R 1 . .
    C C10 0.48621(13) 0.22946(13) 0.4580(3) 0.0349(6) Uani d . 1 . .
    H H10 0.5311 0.1993 0.4567 0.042 Uiso calc R 1 . .
    C C11 0.51023(13) 0.52621(14) 0.4182(3) 0.0349(6) Uani d . 1 . .
    H H11A 0.5080 0.5801 0.4588 0.042 Uiso calc R 1 . .
    H H11B 0.5630 0.5153 0.3773 0.042 Uiso calc R 1 . .
loop_
    _atom_site_aniso_label
    _atom_site_aniso_U_11
    _atom_site_aniso_U_22
    _atom_site_aniso_U_33
    _atom_site_aniso_U_12
    _atom_site_aniso_U_13
    _atom_site_aniso_U_23
    N1 0.0388(11) 0.0248(10) 0.0314(10) 0.0026(8) 0.0055(9) 0.0014(8)
    N2 0.0446(12) 0.0273(10) 0.0370(11) 0.0061(9) 0.0070(9) 0.0007(8)
    N3 0.0364(11) 0.0309(10) 0.0313(10) 0.0010(8) 0.0033(8) 0.0021(8)
    O1 0.0609(11) 0.0284(9) 0.0391(10) 0.0102(8) 0.0137(8) 0.0063(7)
    C1 0.0414(13) 0.0280(12) 0.0266(11) -0.0013(10) -0.0001(10) 0.0003(9)
    C2 0.0432(14) 0.0328(13) 0.0300(12) 0.0004(11) 0.0083(10) 0.0022(10)
    C3 0.0410(14) 0.0358(13) 0.0324(13) 0.0055(11) 0.0017(11) -0.0037(10)
    C4 0.070(2) 0.0500(17) 0.0532(17) 0.0183(15) 0.0204(15) 0.0015(14)
    C5 0.0292(12) 0.0264(12) 0.0338(12) -0.0034(9) 0.0014(10) 0.0002(9)
    C6 0.0349(13) 0.0371(13) 0.0398(14) 0.0024(11) -0.0013(11) 0.0043(11)
    C7 0.0378(14) 0.0427(15) 0.0526(16) 0.0072(11) 0.0107(12) 0.0049(13)
    C8 0.0450(15) 0.0485(16) 0.0417(15) -0.0008(12) 0.0152(12) 0.0036(12)
    C9 0.0452(15) 0.0442(15) 0.0349(14) -0.0008(12) 0.0026(11) 0.0083(11)
    C10 0.0334(13) 0.0324(13) 0.0388(14) 0.0009(10) -0.0004(11) 0.0020(10)
    C11 0.0321(12) 0.0387(14) 0.0340(13) -0.0020(10) -0.0003(10) 0.0026(10)
_geom_special_details
;
All e.s.d.'s (except the e.s.d. in the dihedral angle between two l.s. planes)
are estimated using the full covariance matrix. The cell e.s.d.'s are taken
into account individually in the estimation of e.s.d.'s in distances, angles
and torsion angles; correlations between e.s.d.'s in cell parameters are only
used when they are defined by crystal symmetry. An approximate (isotropic)
treatment of cell e.s.d.'s is used for estimating e.s.d.'s involving l.s.
planes.
;
loop_
    _geom_bond_atom_site_label_1
    _geom_bond_atom_site_label_2
    _geom_bond_site_symmetry_2
    _geom_bond_distance
    _geom_bond_publ_flag
    N1 C1 . 1.385(3) ?
    N1 N2 . 1.395(2) ?
    N1 C5 . 1.414(3) ?
    N2 C3 . 1.330(3) ?
    N3 C11 . 1.472(3) ?
    N3 H3A . 0.8900 ?
    N3 H3B . 0.8900 ?
    N3 H3C . 0.8900 ?
    O1 C1 . 1.288(3) ?
    C1 C2 . 1.389(3) ?
    C2 C3 . 1.394(3) ?
    C2 H2 . 0.9300 ?
    C3 C4 . 1.490(3) ?
    C4 H4A . 0.9600 ?
    C4 H4B . 0.9600 ?
    C4 H4C . 0.9600 ?
    C5 C10 . 1.388(3) ?
    C5 C6 . 1.398(3) ?
    C6 C7 . 1.382(3) ?
    C6 H6 . 0.9300 ?
    C7 C8 . 1.375(4) ?
    C7 H7 . 0.9300 ?
    C8 C9 . 1.382(4) ?
    C8 H8 . 0.9300 ?
    C9 C10 . 1.381(3) ?
    C9 H9 . 0.9300 ?
    C10 H10 . 0.9300 ?
    C11 C11 5_666 1.510(4) ?
    C11 H11A . 0.9700 ?
    C11 H11B . 0.9700 ?
loop_
    _geom_angle_atom_site_label_1
    _geom_angle_atom_site_label_2
    _geom_angle_atom_site_label_3
    _geom_angle_site_symmetry_1
    _geom_angle_site_symmetry_3
    _geom_angle
    _geom_angle_publ_flag
    C1 N1 N2 . . 111.27(17) ?
    C1 N1 C5 . . 126.97(18) ?
    N2 N1 C5 . . 119.01(17) ?
    C3 N2 N1 . . 104.56(18) ?
    C11 N3 H3A . . 109.5 ?
    C11 N3 H3B . . 109.5 ?
    H3A N3 H3B . . 109.5 ?
    C11 N3 H3C . . 109.5 ?
    H3A N3 H3C . . 109.5 ?
    H3B N3 H3C . . 109.5 ?
    O1 C1 N1 . . 122.8(2) ?
    O1 C1 C2 . . 131.9(2) ?
    N1 C1 C2 . . 105.35(19) ?
    C1 C2 C3 . . 106.7(2) ?
    C1 C2 H2 . . 126.6 ?
    C3 C2 H2 . . 126.6 ?
    N2 C3 C2 . . 112.1(2) ?
    N2 C3 C4 . . 120.4(2) ?
    C2 C3 C4 . . 127.5(2) ?
    C3 C4 H4A . . 109.5 ?
    C3 C4 H4B . . 109.5 ?
    H4A C4 H4B . . 109.5 ?
    C3 C4 H4C . . 109.5 ?
    H4A C4 H4C . . 109.5 ?
    H4B C4 H4C . . 109.5 ?
    C10 C5 C6 . . 119.8(2) ?
    C10 C5 N1 . . 120.0(2) ?
    C6 C5 N1 . . 120.2(2) ?
    C7 C6 C5 . . 119.1(2) ?
    C7 C6 H6 . . 120.5 ?
    C5 C6 H6 . . 120.5 ?
    C8 C7 C6 . . 121.1(2) ?
    C8 C7 H7 . . 119.5 ?
    C6 C7 H7 . . 119.5 ?
    C7 C8 C9 . . 119.7(2) ?
    C7 C8 H8 . . 120.2 ?
    C9 C8 H8 . . 120.2 ?
    C10 C9 C8 . . 120.3(2) ?
    C10 C9 H9 . . 119.8 ?
    C8 C9 H9 . . 119.8 ?
    C9 C10 C5 . . 120.0(2) ?
    C9 C10 H10 . . 120.0 ?
    C5 C10 H10 . . 120.0 ?
    N3 C11 C11 . 5_666 111.2(2) ?
    N3 C11 H11A . . 109.4 ?
    C11 C11 H11A 5_666 . 109.4 ?
    N3 C11 H11B . . 109.4 ?
    C11 C11 H11B 5_666 . 109.4 ?
    H11A C11 H11B . . 108.0 ?
loop_
    _geom_torsion_atom_site_label_1
    _geom_torsion_atom_site_label_2
    _geom_torsion_atom_site_label_3
    _geom_torsion_atom_site_label_4
    _geom_torsion_site_symmetry_1
    _geom_torsion_site_symmetry_2
    _geom_torsion_site_symmetry_3
    _geom_torsion_site_symmetry_4
    _geom_torsion
    _geom_torsion_publ_flag
    C1 N1 N2 C3 . . . . -2.0(2) ?
    C5 N1 N2 C3 . . . . -164.5(2) ?
    N2 N1 C1 O1 . . . . -177.0(2) ?
    C5 N1 C1 O1 . . . . -16.3(4) ?
    N2 N1 C1 C2 . . . . 2.0(2) ?
    C5 N1 C1 C2 . . . . 162.8(2) ?
    O1 C1 C2 C3 . . . . 177.8(2) ?
    N1 C1 C2 C3 . . . . -1.2(3) ?
    N1 N2 C3 C2 . . . . 1.3(3) ?
    N1 N2 C3 C4 . . . . -178.4(2) ?
    C1 C2 C3 N2 . . . . -0.1(3) ?
    C1 C2 C3 C4 . . . . 179.6(2) ?
    C1 N1 C5 C10 . . . . -130.8(2) ?
    N2 N1 C5 C10 . . . . 28.7(3) ?
    C1 N1 C5 C6 . . . . 48.4(3) ?
    N2 N1 C5 C6 . . . . -152.1(2) ?
    C10 C5 C6 C7 . . . . 2.1(3) ?
    N1 C5 C6 C7 . . . . -177.1(2) ?
    C5 C6 C7 C8 . . . . -1.2(4) ?
    C6 C7 C8 C9 . . . . -0.6(4) ?
    C7 C8 C9 C10 . . . . 1.6(4) ?
    C8 C9 C10 C5 . . . . -0.8(4) ?
    C6 C5 C10 C9 . . . . -1.1(3) ?
    N1 C5 C10 C9 . . . . 178.1(2) ?
loop_
    _geom_hbond_atom_site_label_D
    _geom_hbond_atom_site_label_H
    _geom_hbond_atom_site_label_A
    _geom_hbond_site_symmetry_A
    _geom_hbond_distance_DH
    _geom_hbond_distance_HA
    _geom_hbond_distance_DA
    _geom_hbond_angle_DHA
    N3 H3A O1 . 0.89 1.94 2.743(2) 149.2
    N3 H3B O1 5_665 0.89 1.79 2.672(2) 172.9
    N3 H3C N2 8_656 0.89 2.04 2.924(3) 172.5
data_global
_journal_date_recd_electronic     2008-07-22
_journal_date_accepted     2008-08-15
_journal_name_full     'Acta Crystallographica, Section E'
_journal_year     2008
_journal_volume     64
_journal_issue      9
_journal_page_first     o1808
_journal_page_last     o1809
_journal_paper_category     QO
_journal_coeditor_code     ZL2127
_publ_contact_author_name     'XuJie Yang'
_publ_contact_author_address
;
  Materials Chemistry Laboratory
  Nanjing University of Science & Technology
  Nanjing 210094
  People's Republic of China
;
_publ_contact_author_email     xuruibo9125@163.com
_publ_contact_author_phone     '86 25 84315054'
_publ_section_title
;
Ethylenediammonium bis(5-methyl-3-oxo-2-phenyl-2,3-dihydropyrazol-1-ide): a
hydrogen-bond-supported supramolecular ionic assembly
;
loop_
    _publ_author_name
    _publ_author_address
    'Ruibo Xu'
;
  Materials Chemistry Laboratory
  Nanjing University of Science & Technology
  Nanjing 210094
  People's Republic of China
;
    'Xingyou Xu'
;
  Department of Chemical Engineering
  Huaihai Institute of Technology
  Lianyungang 222005
  People's Republic of China
;
    'Daqi Wang'
;
  College of Chemistry and Chemical Engineering
  Liaocheng University
  Shandong 252059
  People's Republic of China
;
    'Xujie Yang'
;
  Materials Chemistry Laboratory
  Nanjing University of Science & Technology
  Nanjing 210094
  People's Republic of China
;
    'Xin Wang'
;
  Materials Chemistry Laboratory
  Nanjing University of Science & Technology
  Nanjing 210094
  People's Republic of China
;
