# Supplementary material for: Ethyl­enediammonium bis­(5-methyl-3-oxo-2-phenyl-2,3-dihydro­pyrazol-1-ide): a hydrogen-bond-supported supra­molecular ionic assembly
Source: Acta Crystallogr Sect E Struct Rep Online. 2008 Aug 23;64(Pt 9):o1808–9. doi: 10.1107/S1600536808026378 (PMC2960540; doi:10.1107/S1600536808026378)
Supplement: Supplementary file 2 [file e-64-o1808-Isup2.hkl]

# 
# h,k,l, Fc-squared, Fo-squared, sigma(Fo-squared) and status flag 
# 
data_I
_shelx_title ' 061223h in P4(2)/n' 
_shelx_refln_list_code          4 
_shelx_F_calc_maximum      170.42 
_exptl_crystal_F_000       872.00 
_reflns_d_resolution_high  0.8408 
 
loop_ 
 _symmetry_equiv_pos_as_xyz 
 'x, y, z' 
 '-x+1/2, -y+1/2, z' 
 '-y, x+1/2, z+1/2' 
 'y+1/2, -x, z+1/2' 
 '-x, -y, -z' 
 'x-1/2, y-1/2, -z' 
 'y, -x-1/2, -z-1/2' 
 '-y-1/2, x, -z-1/2' 
 
_cell_length_a    17.1790 
_cell_length_b    17.1790 
_cell_length_c     7.0929 
_cell_angle_alpha  90.000 
_cell_angle_beta   90.000 
_cell_angle_gamma  90.000 
 
_shelx_F_squared_multiplier     1.000 
 
loop_ 
 _refln_index_h 
 _refln_index_k 
 _refln_index_l 
 _refln_F_squared_calc 
 _refln_F_squared_meas 
 _refln_F_squared_sigma 
 _refln_observed_status 
   1   1   0        4.52        1.67      1.54 o 
   0   2   0     1859.47     1743.44     15.27 o 
   2   2   0    11912.25    12309.36     71.28 o 
  -1   3   0     5136.39     5154.78     46.26 o 
   1   3   0     1640.70     1662.92     17.24 o 
   3   3   0      928.37      856.09      8.91 o 
  -2   4   0     8739.24     8013.80     47.77 o 
   0   4   0    18832.71    17560.14    127.92 o 
   2   4   0    29043.90    28045.95    166.65 o 
   4   4   0     2299.70     2164.70     20.56 o 
  -3   5   0     1790.47     1897.04     18.14 o 
  -1   5   0       26.34       65.58      4.59 o 
   1   5   0       29.00       16.37      3.54 o 
   3   5   0     4215.10     4538.69     35.91 o 
   5   5   0     1264.63     1323.66     16.15 o 
  -4   6   0     5806.14     5877.38     53.24 o 
  -2   6   0      908.61      852.77      9.31 o 
   0   6   0     4635.90     4652.66     70.67 o 
   2   6   0     5715.68     5736.08     95.30 o 
   4   6   0     1226.71     1247.17     16.43 o 
   6   6   0      442.62      467.37     10.03 o 
  -5   7   0       95.88      118.04     10.54 o 
  -3   7   0      122.20      111.13      5.49 o 
  -1   7   0      507.45      608.23     12.20 o 
   1   7   0       11.50        1.14      2.71 o 
   3   7   0     9181.95     9600.18     83.87 o 
   5   7   0       27.00       19.60      4.27 o 
   7   7   0     3626.06     4096.63     37.80 o 
  -6   8   0        9.86       14.79      3.39 o 
  -4   8   0      869.01      875.06     11.71 o 
  -2   8   0        2.12        3.01      2.98 o 
   0   8   0     1054.32      999.81     14.97 o 
   2   8   0      701.31      714.84     11.55 o 
   4   8   0     3106.71     3329.15     34.55 o 
   6   8   0        1.26        1.80      3.72 o 
   8   8   0      234.61      254.00     12.13 o 
  -7   9   0     1264.54     1405.59     26.99 o 
  -5   9   0     3850.79     4060.80     32.16 o 
  -3   9   0     1132.71     1187.53     16.28 o 
  -1   9   0      100.09      138.49      7.13 o 
   1   9   0      559.83      574.18     13.10 o 
   3   9   0     2542.56     2870.34     26.90 o 
   5   9   0      798.00      777.49     22.78 o 
   7   9   0      416.38      395.93     11.12 o 
   9   9   0       32.46       20.22      7.53 o 
  -8  10   0      103.98      120.74     11.80 o 
  -6  10   0     2267.41     2190.88     34.78 o 
  -4  10   0       45.08       55.72      5.42 o 
  -2  10   0      149.16      160.22      7.08 o 
   0  10   0     1155.41     1254.19     18.68 o 
   2  10   0      298.36      252.45      7.91 o 
   4  10   0      166.47      185.54      7.04 o 
   6  10   0      550.81      572.51     13.81 o 
   8  10   0       28.26       27.08      8.38 o 
  10  10   0       97.40       90.64     11.82 o 
  -9  11   0       94.64      105.27     14.40 o 
  -7  11   0      211.76      193.90     13.57 o 
  -5  11   0      354.04      317.97     12.36 o 
  -3  11   0       85.57      110.67     10.15 o 
  -1  11   0      240.24      236.20     11.88 o 
   1  11   0      229.02      265.35      9.23 o 
   3  11   0      623.39      654.65     12.89 o 
   5  11   0      583.15      546.63     17.62 o 
   7  11   0        8.69        8.15      6.70 o 
   9  11   0      102.68      119.20     12.73 o 
  11  11   0       63.63       56.06     10.99 o 
 -10  12   0      482.96      475.65     19.10 o 
  -8  12   0        0.05       -4.85      6.72 o 
  -6  12   0       83.46       74.99     24.37 o 
  -4  12   0      218.37      218.95     16.32 o 
  -2  12   0      146.62      158.00     11.74 o 
   0  12   0        2.31       -0.79      3.84 o 
   2  12   0       10.16        1.76      3.85 o 
   4  12   0       92.92      122.42      9.36 o 
   6  12   0       11.94       -0.46      6.02 o 
   8  12   0        2.45       -0.97      6.46 o 
  10  12   0        1.83      -10.65      7.35 o 
  12  12   0       13.48        2.83     10.61 o 
 -11  13   0      141.91      103.23     17.87 o 
  -9  13   0      570.25      547.53     26.61 o 
  -7  13   0      108.61       97.55     15.81 o 
  -5  13   0      127.46      180.58     32.91 o 
  -3  13   0      416.56      394.93     15.14 o 
  -1  13   0      283.52      324.02     16.43 o 
   1  13   0       13.36        9.92      5.10 o 
   3  13   0       72.69       70.64     13.07 o 
   5  13   0      464.54      469.25     14.24 o 
   7  13   0       14.60       12.32      7.58 o 
   9  13   0       34.81       33.73      9.86 o 
  11  13   0      283.89      303.83     20.04 o 
  13  13   0        7.01       -4.88     11.02 o 
 -12  14   0       81.36       50.07     15.20 o 
 -10  14   0       20.00       18.12     11.44 o 
  -8  14   0      662.20      628.77     32.54 o 
  -6  14   0     1192.50     1210.42     39.55 o 
  -4  14   0     2280.73     2371.48     72.00 o 
  -2  14   0       11.37        9.78      7.66 o 
   0  14   0      346.63      343.60     14.69 o 
   2  14   0       27.03       14.80      5.89 o 
   4  14   0        5.67        0.60      5.56 o 
   6  14   0      316.31      335.09     15.92 o 
   8  14   0      661.87      591.55     21.10 o 
  10  14   0       25.77       17.59      9.13 o 
  12  14   0        4.07       -4.00     17.24 o 
  14  14   0       85.90       63.47     16.96 o 
 -13  15   0        9.23      -16.36     10.91 o 
 -11  15   0      314.65      343.26     24.44 o 
  -9  15   0        0.68      -11.28      9.51 o 
  -7  15   0       28.83       33.32     12.32 o 
  -5  15   0        8.03        7.37      9.88 o 
  -3  15   0      800.99      805.34     29.75 o 
  -1  15   0      619.03      583.40     19.43 o 
   1  15   0       50.25       56.51     10.43 o 
   3  15   0      468.11      439.28     14.80 o 
   5  15   0       81.31       73.31     11.25 o 
   7  15   0      851.97      811.41     24.80 o 
   9  15   0       92.65      123.56     16.10 o 
  11  15   0        7.15        0.65     11.33 o 
  13  15   0        7.62        5.99     16.88 o 
 -12  16   0      164.12      223.95     27.05 o 
 -10  16   0        0.70       -6.23      9.59 o 
  -8  16   0       81.96       60.11     15.96 o 
  -6  16   0       10.74        2.43     10.18 o 
  -4  16   0       44.22       54.88     14.18 o 
  -2  16   0        1.09       -0.48      8.52 o 
   0  16   0       96.58      111.98     36.66 o 
   2  16   0        4.03        0.30      7.29 o 
   4  16   0       25.98       13.99     10.69 o 
   6  16   0     1044.18     1000.15     27.80 o 
   8  16   0      148.23      142.89     15.42 o 
  10  16   0      153.57      119.24     22.10 o 
  12  16   0        4.47      -11.08     11.35 o 
 -11  17   0        4.62        5.24     12.01 o 
  -9  17   0       40.05       25.54     13.41 o 
  -7  17   0        0.02      -11.21      9.62 o 
  -5  17   0       46.71       40.06     13.75 o 
  -3  17   0       38.85       48.02     13.99 o 
  -1  17   0      230.80      271.29     32.97 o 
   1  17   0        0.36       -7.33      7.34 o 
   3  17   0        1.80       -7.32      9.52 o 
   5  17   0      508.26      526.85     26.85 o 
   7  17   0        3.54        5.38      9.40 o 
   9  17   0       33.08       33.34     11.33 o 
  11  17   0      125.13       94.78     23.11 o 
  -8  18   0       52.53       63.45     23.21 o 
  -6  18   0       16.18        0.16     18.82 o 
  -4  18   0       50.95       48.03     14.61 o 
  -2  18   0        1.47      -19.32     13.08 o 
   0  18   0      317.11      346.63     21.71 o 
   2  18   0        5.51        4.04     10.49 o 
   4  18   0      400.43      395.16     24.58 o 
   6  18   0      158.65      178.96     22.15 o 
   8  18   0      530.18      474.40     27.06 o 
  -7  19   0       10.34        0.40     11.82 o 
  -5  19   0       39.24       29.99     13.88 o 
  -3  19   0        0.30        2.53     16.26 o 
  -1  19   0       41.24       43.82     13.52 o 
   1  19   0      107.29      189.03     21.10 o 
   3  19   0       47.97       46.98     22.40 o 
   5  19   0        6.09       -5.64     11.60 o 
   7  19   0      138.65      138.75     55.34 o 
  -4  20   0        6.91      -20.00     13.33 o 
  -2  20   0      156.62      181.77     21.87 o 
   0  20   0       16.47        6.80     10.33 o 
   2  20   0       11.20       -1.19     15.43 o 
   4  20   0       10.22        5.48     14.04 o 
   0   1   1     2547.39     2495.54     12.12 o 
   1   1   1      103.13       50.90      1.71 o 
  -1   2   1     2630.29     2484.22     14.42 o 
   0   2   1     2751.31     2950.72     15.92 o 
   1   2   1     1159.21     1164.17      8.56 o 
   2   2   1      523.82      470.04      4.57 o 
  -2   3   1      865.69      801.61      7.25 o 
  -1   3   1    20582.37    20202.25    169.97 o 
   0   3   1        1.52        0.87      2.02 o 
   1   3   1    15169.71    14699.98     69.09 o 
   2   3   1       98.76      142.00      3.50 o 
   3   3   1    24867.62    24291.05    111.99 o 
  -3   4   1     1840.82     1951.47     19.02 o 
  -2   4   1      815.78      851.92      7.62 o 
  -1   4   1     9499.74     8945.82     39.03 o 
   0   4   1     3901.18     4118.57     36.06 o 
   1   4   1      845.68      708.96      7.81 o 
   2   4   1     1394.15     1460.84     11.01 o 
   3   4   1      313.22      232.38      5.33 o 
   4   4   1      119.57      106.99      3.06 o 
  -4   5   1       98.55      122.83      4.14 o 
  -3   5   1     3365.09     3402.10     20.26 o 
  -2   5   1        0.80        3.08      1.95 o 
  -1   5   1        1.18       -2.25      1.50 o 
   0   5   1      163.76      176.46      3.99 o 
   1   5   1     2482.00     2602.44     26.17 o 
   2   5   1     2672.05     2620.94     18.96 o 
   3   5   1      219.70      195.64      3.70 o 
   4   5   1     8797.79     8942.78     44.29 o 
   5   5   1       13.77       17.05      2.08 o 
  -5   6   1     1202.34     1077.14     11.45 o 
  -4   6   1      454.49      454.36      7.18 o 
  -3   6   1      133.44      113.68      3.99 o 
  -2   6   1      350.34      349.81      4.72 o 
  -1   6   1     4780.57     4703.25     32.85 o 
   0   6   1      130.09      119.27      4.73 o 
   1   6   1       62.72       67.41      4.04 o 
   2   6   1       11.99       17.71      2.43 o 
   3   6   1       59.59       64.74      3.26 o 
   4   6   1     1506.06     1487.76     13.03 o 
   5   6   1       12.97        3.47      2.25 o 
   6   6   1      965.11      869.04      8.83 o 
  -6   7   1      371.53      394.40      7.42 o 
  -5   7   1     1416.50     1624.52     14.94 o 
  -4   7   1      296.74      268.92      5.06 o 
  -3   7   1      841.36      893.99      9.97 o 
  -2   7   1      370.45      338.70      6.71 o 
  -1   7   1       67.97       71.27      3.85 o 
   0   7   1      473.18      474.88      8.26 o 
   1   7   1       60.56       70.88      4.87 o 
   2   7   1      238.87      222.27      5.10 o 
   3   7   1      261.96      252.41      5.28 o 
   4   7   1      327.94      333.08      5.42 o 
   5   7   1     1681.75     1710.88     15.01 o 
   6   7   1      922.19      933.63     10.79 o 
   7   7   1      268.79      240.13      6.87 o 
  -7   8   1      104.12      122.30      7.11 o 
  -6   8   1      500.43      519.55      8.78 o 
  -5   8   1     1592.61     1695.79     15.81 o 
  -4   8   1       78.51       97.37      4.09 o 
  -3   8   1     2359.19     2383.12     19.68 o 
  -2   8   1      645.77      655.55      7.51 o 
  -1   8   1      427.98      458.76      7.45 o 
   0   8   1       91.78      100.52      4.95 o 
   1   8   1      420.15      447.18      7.35 o 
   2   8   1       18.39       23.74      3.21 o 
   3   8   1     3496.32     3501.44     23.57 o 
   4   8   1      540.91      538.70      7.40 o 
   5   8   1        3.56        1.05      2.55 o 
   6   8   1     3368.97     3362.61     24.64 o 
   7   8   1      164.89      163.30      6.97 o 
   8   8   1       44.31       37.65      5.09 o 
  -8   9   1       32.05       40.83      5.82 o 
  -7   9   1      158.75      170.10      6.43 o 
  -6   9   1      109.48      136.08      7.33 o 
  -5   9   1      506.36      506.91      7.52 o 
  -4   9   1       21.59       24.47      3.39 o 
  -3   9   1       11.64       14.71      3.37 o 
  -2   9   1        0.89        1.35      2.01 o 
  -1   9   1     3481.73     3550.86     25.31 o 
   0   9   1      277.04      291.59      6.31 o 
   1   9   1       64.52       72.43      4.42 o 
   2   9   1        0.65       -1.70      2.42 o 
   3   9   1      269.27      246.46      5.97 o 
   4   9   1      325.80      321.47      6.25 o 
   5   9   1      405.46      342.73      7.29 o 
   6   9   1      774.64      775.08     10.84 o 
   7   9   1      336.13      318.52      8.33 o 
   8   9   1      673.72      663.39     11.89 o 
   9   9   1      110.75      130.79      8.41 o 
  -9  10   1        0.11        0.15      4.62 o 
  -8  10   1      145.10      176.83      9.35 o 
  -7  10   1        4.37       -1.11      3.70 o 
  -6  10   1       25.72       37.59      4.38 o 
  -5  10   1       18.36       12.13      3.89 o 
  -4  10   1      710.83      735.69     11.06 o 
  -3  10   1       20.27       22.16      3.88 o 
  -2  10   1     1085.91     1151.34     16.94 o 
  -1  10   1      259.50      223.35      5.80 o 
   0  10   1       36.05       29.15      3.58 o 
   1  10   1        3.35       -0.08      2.64 o 
   2  10   1     1534.81     1561.65     15.58 o 
   3  10   1      261.97      266.54      6.51 o 
   4  10   1      108.29      127.83      5.71 o 
   5  10   1      141.70      143.48      6.18 o 
   6  10   1      266.26      260.70      8.74 o 
   7  10   1      482.66      451.17     10.15 o 
   8  10   1       92.56      105.00      7.94 o 
   9  10   1       39.69       41.05      6.38 o 
  10  10   1       43.71       32.68      8.96 o 
 -10  11   1       46.69       57.69      8.39 o 
  -9  11   1      911.20      901.02     19.74 o 
  -8  11   1        2.57       -7.38      4.92 o 
  -7  11   1       59.63       68.73      8.06 o 
  -6  11   1      110.27      137.23      8.72 o 
  -5  11   1       17.26       11.45      5.75 o 
  -4  11   1        6.71       13.76      4.17 o 
  -3  11   1     1150.56     1168.34     19.26 o 
  -2  11   1      646.84      618.85      9.67 o 
  -1  11   1      118.90      133.83      6.01 o 
   0  11   1       13.64        6.96      2.92 o 
   1  11   1       38.94       46.69      4.38 o 
   2  11   1      126.37      133.71      6.24 o 
   3  11   1       19.79       19.66      3.34 o 
   4  11   1        5.45        3.52      3.25 o 
   5  11   1      223.68      229.88      6.85 o 
   6  11   1      258.09      270.19      8.30 o 
   7  11   1      393.47      391.94      9.97 o 
   8  11   1      217.92      224.58     10.06 o 
   9  11   1      129.88      118.53      8.80 o 
  10  11   1       24.20       22.10      7.07 o 
  11  11   1        0.53       -2.91      5.78 o 
 -11  12   1        5.19       -5.75      5.97 o 
 -10  12   1       53.09       67.40      9.10 o 
  -9  12   1       63.37       60.24      8.58 o 
  -8  12   1       75.74       71.82      8.91 o 
  -7  12   1        0.31       -0.09      5.49 o 
  -6  12   1      619.76      568.31     17.32 o 
  -5  12   1      148.53      178.29     12.26 o 
  -4  12   1       55.91       53.24      6.93 o 
  -3  12   1      355.74      398.33     11.87 o 
  -2  12   1      145.66      156.79      6.55 o 
  -1  12   1      487.69      477.00     10.03 o 
   0  12   1      147.15      152.12      5.88 o 
   1  12   1      191.40      191.86      6.45 o 
   2  12   1      648.18      649.56     10.72 o 
   3  12   1      154.63      186.68      9.73 o 
   4  12   1      211.19      199.61      7.12 o 
   5  12   1       13.45        8.62      4.25 o 
   6  12   1      709.61      703.86     13.27 o 
   7  12   1        2.57       -3.62      4.62 o 
   8  12   1        2.75       -6.74      4.50 o 
   9  12   1      783.50      725.17     15.95 o 
  10  12   1        0.59       -8.14      5.43 o 
  11  12   1        7.80       -1.47      6.23 o 
  12  12   1      102.93      122.44     14.43 o 
 -12  13   1       25.29       13.14      7.56 o 
 -11  13   1      112.67      107.75     11.27 o 
 -10  13   1      192.13      207.03     15.29 o 
  -9  13   1       31.65       30.94      7.68 o 
  -8  13   1        0.11       -7.91      5.27 o 
  -7  13   1      670.36      678.79     38.23 o 
  -6  13   1      208.02      199.58     20.43 o 
  -5  13   1       55.35       56.66      9.08 o 
  -4  13   1       13.81       12.39      5.45 o 
  -3  13   1       93.73       93.67      9.65 o 
  -2  13   1       80.43      100.91      8.17 o 
  -1  13   1      160.53      188.96      9.51 o 
   0  13   1       80.86       79.72      5.88 o 
   1  13   1        9.39        7.20      3.86 o 
   2  13   1      837.84      808.95     12.68 o 
   3  13   1       38.32       35.09      4.77 o 
   4  13   1       25.86       20.77      4.48 o 
   5  13   1        0.36       -1.09      4.01 o 
   6  13   1      135.53      140.36     11.87 o 
   7  13   1       16.10       12.17      6.05 o 
   8  13   1       19.10       24.81      6.28 o 
   9  13   1      470.79      425.77     14.48 o 
  10  13   1      141.25      138.81     14.68 o 
  11  13   1      150.51      150.65     12.44 o 
  12  13   1       51.88       42.52      8.81 o 
  13  13   1       57.58       53.62      9.62 o 
 -13  14   1       24.81        7.70      8.37 o 
 -12  14   1       28.22       13.83      7.89 o 
 -11  14   1       18.96        5.74      7.08 o 
 -10  14   1       33.24       17.42      7.27 o 
  -9  14   1       12.52       -0.55      6.22 o 
  -8  14   1      332.80      306.09     15.61 o 
  -7  14   1        7.21       -1.17      6.49 o 
  -6  14   1      265.75      257.31     14.96 o 
  -5  14   1        2.55       -7.86      5.95 o 
  -4  14   1      169.59      154.26     12.25 o 
  -3  14   1       11.56        9.45      5.58 o 
  -2  14   1      200.74      239.17     11.59 o 
  -1  14   1      484.26      475.51     11.32 o 
   0  14   1       25.96       28.93      4.95 o 
   1  14   1       66.51       60.16      6.19 o 
   2  14   1      237.86      228.38      9.79 o 
   3  14   1       52.92       49.79      5.14 o 
   4  14   1       66.52       71.55      6.74 o 
   5  14   1      305.63      278.95      9.35 o 
   6  14   1      185.99      186.35     11.25 o 
   7  14   1       20.46       22.09      6.12 o 
   8  14   1       37.11       31.62      6.74 o 
   9  14   1        1.19        1.64      6.27 o 
  10  14   1        5.16       -1.08      6.28 o 
  11  14   1        0.08       -4.96      6.36 o 
  12  14   1      103.34       87.61     11.21 o 
  13  14   1       55.71       55.28     10.07 o 
  14  14   1       42.56       32.46     10.56 o 
 -13  15   1       23.80       22.17      9.83 o 
 -12  15   1       10.20        6.33      8.82 o 
 -11  15   1       84.89       63.87     11.95 o 
 -10  15   1        0.13       -1.43      7.28 o 
  -9  15   1      199.36      252.48     26.77 o 
  -8  15   1       39.50       23.86      8.60 o 
  -7  15   1        2.05        8.20      7.52 o 
  -6  15   1       20.05        7.47      7.36 o 
  -5  15   1      265.54      281.14     15.88 o 
  -4  15   1       34.94       41.74      8.68 o 
  -3  15   1      457.17      438.30     15.82 o 
  -2  15   1      637.10      589.95     15.72 o 
  -1  15   1      149.89      167.22     12.40 o 
   0  15   1      355.54      339.66     16.72 o 
   1  15   1      299.49      303.90     14.97 o 
   2  15   1       35.01       36.04      5.48 o 
   3  15   1      422.23      364.56     10.45 o 
   4  15   1       48.30       49.17      7.15 o 
   5  15   1      449.02      415.95     12.46 o 
   6  15   1        1.46       -5.26      4.88 o 
   7  15   1      182.90      168.49     10.92 o 
   8  15   1      110.19       94.57     10.49 o 
   9  15   1        5.54       -4.22      6.24 o 
  10  15   1        3.73        2.94      7.05 o 
  11  15   1        1.06       -2.25      6.95 o 
  12  15   1        4.85      -10.47      6.98 o 
  13  15   1        4.48        2.55      8.95 o 
 -12  16   1       85.85       90.59     13.38 o 
 -11  16   1        6.83       -0.78      8.38 o 
 -10  16   1        0.02      -10.68      7.12 o 
  -9  16   1      157.99      188.63     16.18 o 
  -8  16   1       12.75        6.89      7.67 o 
  -7  16   1        6.63       -3.30      6.84 o 
  -6  16   1       21.80       10.19      7.69 o 
  -5  16   1      148.16      165.96     14.19 o 
  -4  16   1      339.79      384.80     15.97 o 
  -3  16   1      282.46      287.60     13.79 o 
  -2  16   1       13.27        6.68      5.91 o 
  -1  16   1      148.85      152.46     11.21 o 
   0  16   1       17.56       32.96      7.18 o 
   1  16   1      187.50      226.07     14.74 o 
   2  16   1       46.88       53.57      7.31 o 
   3  16   1       30.04       21.22      6.93 o 
   4  16   1       74.24       61.42      7.92 o 
   5  16   1        0.25       -8.38      5.59 o 
   6  16   1       33.05       32.67      7.95 o 
   7  16   1       18.56       15.56      6.65 o 
   8  16   1       72.10       56.82      9.39 o 
   9  16   1       83.80       64.92     12.07 o 
  10  16   1       38.83       28.18      8.81 o 
  11  16   1       74.85       76.95     13.67 o 
  12  16   1       10.29        3.63      7.87 o 
 -11  17   1       18.59       -0.46      8.99 o 
 -10  17   1        4.56        0.81      8.21 o 
  -9  17   1      208.43      254.02     20.21 o 
  -8  17   1        3.41       -0.85      7.77 o 
  -7  17   1        0.22      -10.06      6.71 o 
  -6  17   1       54.01       51.20     10.55 o 
  -5  17   1      106.05       83.57     11.74 o 
  -4  17   1      302.85      309.33     15.75 o 
  -3  17   1      441.80      481.40     17.74 o 
  -2  17   1       40.69       52.84      9.54 o 
  -1  17   1      170.13      190.20     14.37 o 
   0  17   1      225.24      262.08     14.47 o 
   1  17   1      145.28      158.84     13.22 o 
   2  17   1        1.51       -5.83      6.39 o 
   3  17   1      182.62      219.17     25.83 o 
   4  17   1      340.28      340.81     15.36 o 
   5  17   1        0.02       -4.51      6.53 o 
   6  17   1        6.12       -0.28      7.11 o 
   7  17   1      114.75      115.53     15.13 o 
   8  17   1        9.90       -2.56      8.11 o 
   9  17   1       20.76       12.72      7.62 o 
  10  17   1        9.01       -3.45      7.40 o 
  11  17   1       17.23        4.89      8.38 o 
  -9  18   1      150.41      172.66     17.56 o 
  -8  18   1        0.95      -11.14      7.43 o 
  -7  18   1      153.59      203.65     16.84 o 
  -6  18   1       78.89       97.07     17.42 o 
  -5  18   1       60.76       73.03     11.69 o 
  -4  18   1        0.55       -2.75      7.59 o 
  -3  18   1        0.84       -1.32      7.22 o 
  -2  18   1       25.72       12.66      7.82 o 
  -1  18   1      178.50      164.29     21.36 o 
   0  18   1        1.17        2.86      7.88 o 
   1  18   1      179.17      218.60     14.14 o 
   2  18   1       62.97       92.69     16.37 o 
   3  18   1        2.35      -10.95      7.30 o 
   4  18   1      111.37      117.70     13.13 o 
   5  18   1       80.43       84.13     12.02 o 
   6  18   1       58.30       44.65     18.01 o 
   7  18   1       21.02       16.88      9.27 o 
   8  18   1      105.22       80.44     14.48 o 
   9  18   1       38.22       15.36      9.52 o 
  -7  19   1       12.01        4.89      9.20 o 
  -6  19   1       10.59       -1.20      8.50 o 
  -5  19   1       23.34       17.66     10.86 o 
  -4  19   1       71.88      110.13     15.56 o 
  -3  19   1        1.14       -3.08      7.43 o 
  -2  19   1       82.18       91.72     14.15 o 
  -1  19   1        3.88       -2.72      8.40 o 
   0  19   1      267.98      326.39     20.42 o 
   1  19   1        0.13       -6.43      7.88 o 
   2  19   1       35.34       31.80     10.60 o 
   3  19   1       48.57       55.08     12.53 o 
   4  19   1       27.84       21.17     10.93 o 
   5  19   1      197.47      194.31     16.04 o 
   6  19   1        6.51        3.97     10.70 o 
   7  19   1      111.27       87.87     17.11 o 
  -3  20   1        0.58        4.06     13.87 o 
  -2  20   1      239.24      271.15     21.81 o 
  -1  20   1       59.45       99.37     14.69 o 
   0  20   1       39.03       70.89     13.34 o 
   1  20   1       12.64       12.43     14.76 o 
   2  20   1       22.85       15.52     11.64 o 
   3  20   1       34.69       49.87     15.69 o 
   0   0   2    11501.98    11716.78     87.46 o 
   0   1   2      220.67      204.76      3.65 o 
   1   1   2     1578.43     1476.50     10.35 o 
  -1   2   2     3946.36     3862.11     22.63 o 
   0   2   2      192.29      119.15      3.37 o 
   1   2   2     3040.87     2903.52     15.80 o 
   2   2   2     1230.24     1152.91     10.28 o 
  -2   3   2       38.14       37.22      3.03 o 
  -1   3   2     3005.13     3061.52     19.82 o 
   0   3   2      421.59      408.00      5.31 o 
   1   3   2        1.59        2.63      1.90 o 
   2   3   2      253.25      284.53      4.44 o 
   3   3   2     3117.12     3344.24     19.85 o 
  -3   4   2      103.57      105.83      6.05 o 
  -2   4   2        0.57       -1.48      2.01 o 
  -1   4   2     4954.14     5204.01     37.43 o 
   0   4   2       75.27       62.00      4.26 o 
   1   4   2      119.04      124.59      3.63 o 
   2   4   2     1754.78     1694.44     14.60 o 
   3   4   2      214.05      195.70      4.09 o 
   4   4   2     2437.80     2597.20     21.67 o 
  -4   5   2       24.90       50.74      4.21 o 
  -3   5   2        6.41       -0.58      2.30 o 
  -2   5   2     2294.61     2296.12     17.22 o 
  -1   5   2    10115.94    10509.11     69.92 o 
   0   5   2     4825.36     4940.51     28.23 o 
   1   5   2     1777.04     1860.62     17.87 o 
   2   5   2      373.91      336.76      6.42 o 
   3   5   2     1171.47     1106.32     11.65 o 
   4   5   2        5.96        6.38      3.29 o 
   5   5   2      885.54      872.76      9.62 o 
  -5   6   2     1186.18     1328.34     13.15 o 
  -4   6   2      777.09      810.38      8.63 o 
  -3   6   2      459.19      459.87      7.64 o 
  -2   6   2        1.02       12.32     10.25 o 
  -1   6   2        7.74        8.35      2.50 o 
   0   6   2      631.04      656.30      8.56 o 
   1   6   2       85.52       85.25      5.05 o 
   2   6   2      301.02      282.27      7.61 o 
   3   6   2       34.50       38.70      3.51 o 
   4   6   2       29.87       43.71      3.40 o 
   5   6   2       20.47       21.88      3.20 o 
   6   6   2       58.38       69.26      5.10 o 
  -6   7   2     2190.08     2304.11     19.78 o 
  -5   7   2       34.37       32.77      3.92 o 
  -4   7   2     1740.39     1797.23     16.74 o 
  -3   7   2        4.30       -1.56      2.10 o 
  -2   7   2     1301.93     1392.33     12.93 o 
  -1   7   2        2.74        1.60      2.18 o 
   0   7   2        6.32        3.95      2.73 o 
   1   7   2      296.57      297.67      6.27 o 
   2   7   2      251.01      248.99      6.60 o 
   3   7   2      161.47      200.60      5.24 o 
   4   7   2      129.63      113.04      6.27 o 
   5   7   2        0.28        4.24      3.02 o 
   6   7   2      206.27      167.47      6.86 o 
   7   7   2      115.15      129.59      9.18 o 
  -7   8   2      541.90      486.59     10.46 o 
  -6   8   2        0.35       -2.31      2.91 o 
  -5   8   2       35.14       40.03      5.48 o 
  -4   8   2       66.91      106.32      6.34 o 
  -3   8   2      221.37      189.68      4.78 o 
  -2   8   2       11.48       -3.18      2.12 o 
  -1   8   2        0.00       -3.01      2.07 o 
   0   8   2      215.94      212.58      6.74 o 
   1   8   2       80.73       90.06      4.90 o 
   2   8   2        1.94       -1.03      2.46 o 
   3   8   2      339.17      364.60      7.06 o 
   4   8   2       32.07       44.74      4.16 o 
   5   8   2       79.26       83.45      4.96 o 
   6   8   2      282.94      224.81      7.04 o 
   7   8   2       41.18       48.43      5.05 o 
   8   8   2      832.18      785.95     14.94 o 
  -8   9   2     1031.99     1046.05     15.97 o 
  -7   9   2        5.70        8.35      3.98 o 
  -6   9   2      166.44      186.36      8.01 o 
  -5   9   2     1122.56     1125.09     15.67 o 
  -4   9   2      530.14      560.82      9.66 o 
  -3   9   2       32.51       22.67      4.09 o 
  -2   9   2      857.50      869.95      9.89 o 
  -1   9   2      591.42      631.27      8.62 o 
   0   9   2      740.76      798.57     10.74 o 
   1   9   2     2203.82     2296.01     31.36 o 
   2   9   2      130.04      121.04      5.41 o 
   3   9   2     1299.88     1387.51     15.67 o 
   4   9   2      105.91      101.30      5.99 o 
   5   9   2       64.46       96.56      6.48 o 
   6   9   2        1.44       -4.02      3.25 o 
   7   9   2      248.08      213.11     10.69 o 
   8   9   2      126.08      136.94      8.87 o 
   9   9   2        1.29       -0.64      4.88 o 
  -9  10   2     1243.50     1178.02     22.66 o 
  -8  10   2      283.89      298.32     11.47 o 
  -7  10   2      578.78      578.03     12.08 o 
  -6  10   2       33.32       38.99      5.36 o 
  -5  10   2       92.37      107.18      6.90 o 
  -4  10   2      524.90      553.30     20.73 o 
  -3  10   2      807.14      834.53     17.80 o 
  -2  10   2      961.91     1029.55     12.84 o 
  -1  10   2      252.21      265.08      6.09 o 
   0  10   2     1031.52      971.12     12.33 o 
   1  10   2      595.03      591.43     10.83 o 
   2  10   2       27.65       29.06      3.94 o 
   3  10   2       80.07       74.73      5.64 o 
   4  10   2      247.15      237.71      7.29 o 
   5  10   2        0.18       -0.71      3.31 o 
   6  10   2      125.98      144.86      8.85 o 
   7  10   2      291.65      276.25      9.66 o 
   8  10   2     1307.61     1351.07     20.61 o 
   9  10   2       12.39        8.26      6.16 o 
  10  10   2       60.82       57.11      9.21 o 
 -10  11   2      456.29      467.29     15.69 o 
  -9  11   2       50.82       51.88      8.45 o 
  -8  11   2      136.71      146.28     11.21 o 
  -7  11   2      215.31      197.74     10.21 o 
  -6  11   2      176.95      195.03      9.83 o 
  -5  11   2      840.79      845.01     17.78 o 
  -4  11   2       35.76       28.87      5.35 o 
  -3  11   2        1.56        2.14      3.76 o 
  -2  11   2       70.23       81.55      5.46 o 
  -1  11   2       87.22       71.41      5.75 o 
   0  11   2      229.12      240.21      6.80 o 
   1  11   2      520.17      516.26      9.55 o 
   2  11   2        0.77       -0.02      3.11 o 
   3  11   2       54.44       42.79      5.12 o 
   4  11   2      226.05      209.81      7.44 o 
   5  11   2        5.87        2.11      3.88 o 
   6  11   2      510.18      501.32     11.20 o 
   7  11   2        1.85       -6.60      4.40 o 
   8  11   2        8.99        7.85      5.46 o 
   9  11   2      717.59      679.77     17.70 o 
  10  11   2      134.80      141.22     11.66 o 
  11  11   2        0.23       -8.29      5.53 o 
 -11  12   2        4.39       -0.81      6.67 o 
 -10  12   2        8.69       11.05      7.12 o 
  -9  12   2        5.04       -8.67      6.55 o 
  -8  12   2      690.19      680.34     19.23 o 
  -7  12   2      336.90      316.39     12.64 o 
  -6  12   2      410.62      394.21     18.12 o 
  -5  12   2      176.98      208.02     11.81 o 
  -4  12   2        5.55        5.55      4.57 o 
  -3  12   2      600.71      590.86     12.27 o 
  -2  12   2      159.30      175.69      9.78 o 
  -1  12   2      150.20      165.59      7.43 o 
   0  12   2      227.74      223.52      8.61 o 
   1  12   2        6.50        4.57      4.08 o 
   2  12   2      113.88      108.88      6.96 o 
   3  12   2        9.13       10.20      4.24 o 
   4  12   2      369.15      334.84      9.97 o 
   5  12   2        3.38       -1.13      4.20 o 
   6  12   2      312.93      287.65      9.40 o 
   7  12   2      203.44      253.20     11.44 o 
   8  12   2       22.69       16.38      6.66 o 
   9  12   2      391.80      358.08     13.67 o 
  10  12   2       16.03       22.82      7.42 o 
  11  12   2      190.34      200.50     14.08 o 
  12  12   2        7.22        1.88      7.12 o 
 -12  13   2      108.71      113.49     12.02 o 
 -11  13   2       49.77       58.15      9.76 o 
 -10  13   2       25.76       28.64      7.97 o 
  -9  13   2       55.70       67.83      9.33 o 
  -8  13   2      407.35      384.16     14.37 o 
  -7  13   2      250.50      256.95     14.60 o 
  -6  13   2        0.46       -2.42      5.28 o 
  -5  13   2      187.81      203.15     12.34 o 
  -4  13   2      802.87      808.20     30.31 o 
  -3  13   2       14.58       15.90      5.06 o 
  -2  13   2       80.74       93.97      6.67 o 
  -1  13   2     1123.96     1164.39     22.28 o 
   0  13   2       62.09       54.78      6.81 o 
   1  13   2      826.42      832.64     21.44 o 
   2  13   2        7.02        7.24      4.72 o 
   3  13   2      444.63      445.41     10.81 o 
   4  13   2       33.76       43.25      6.00 o 
   5  13   2      480.15      468.35     11.55 o 
   6  13   2      498.75      481.60     13.22 o 
   7  13   2        5.59       -3.75      5.65 o 
   8  13   2       78.01       58.71      9.03 o 
   9  13   2      359.36      324.51     13.82 o 
  10  13   2       43.09       53.09      9.02 o 
  11  13   2        0.18       -9.33      6.22 o 
  12  13   2      143.78      124.50     12.47 o 
  13  13   2       21.81       14.63      8.76 o 
 -13  14   2       13.42       13.13      8.36 o 
 -12  14   2        7.22        4.30      7.70 o 
 -11  14   2       10.74        1.53      7.13 o 
 -10  14   2       60.69       61.02      9.90 o 
  -9  14   2      103.51       91.60     10.46 o 
  -8  14   2       84.67       82.58     11.80 o 
  -7  14   2      222.25      244.30     15.39 o 
  -6  14   2      351.50      328.78     15.00 o 
  -5  14   2      200.95      238.70     17.98 o 
  -4  14   2      142.68      137.15     10.66 o 
  -3  14   2        1.43        4.27      5.20 o 
  -2  14   2        0.44       -0.60      5.01 o 
  -1  14   2      629.98      649.03     12.36 o 
   0  14   2       26.90       33.87      6.14 o 
   1  14   2      185.63      206.78     10.17 o 
   2  14   2      133.88      146.39      9.58 o 
   3  14   2      768.47      751.29     17.78 o 
   4  14   2       24.99       26.42      6.21 o 
   5  14   2      136.78      157.94      9.30 o 
   6  14   2      103.69      100.79      8.99 o 
   7  14   2       61.46       34.90      8.00 o 
   8  14   2      189.52      211.44     13.73 o 
   9  14   2       75.74       65.40      9.40 o 
  10  14   2      127.88      141.23     12.42 o 
  11  14   2       42.51       29.63     10.73 o 
  12  14   2        0.29       -7.40      7.02 o 
  13  14   2       26.61       15.61      8.45 o 
  14  14   2       78.58       88.38     12.71 o 
 -13  15   2        6.40       -0.17      7.86 o 
 -12  15   2       13.24        4.87      7.96 o 
 -11  15   2       26.04       27.95      9.02 o 
 -10  15   2       49.67       60.31     11.60 o 
  -9  15   2       61.80       43.42     10.39 o 
  -8  15   2      104.33       97.47     12.64 o 
  -7  15   2       54.03       36.05      9.28 o 
  -6  15   2      544.12      554.93     19.34 o 
  -5  15   2       25.11       33.99      8.63 o 
  -4  15   2      100.19       87.13      9.66 o 
  -3  15   2       97.70      105.46      9.08 o 
  -2  15   2      599.31      608.61     20.64 o 
  -1  15   2        1.28       -3.23      7.30 o 
   0  15   2       13.87       11.73      6.43 o 
   1  15   2      455.05      477.66     14.53 o 
   2  15   2       11.48        3.92      5.38 o 
   3  15   2        0.51        5.36      6.08 o 
   4  15   2      105.97      123.02      9.39 o 
   5  15   2      330.29      298.07     11.02 o 
   6  15   2       12.59        5.22      7.74 o 
   7  15   2       86.53       95.97     11.73 o 
   8  15   2       88.10       54.65      9.37 o 
   9  15   2       94.17       92.38     10.73 o 
  10  15   2        2.11       -5.39      6.64 o 
  11  15   2        0.63       -9.75      6.50 o 
  12  15   2        0.02        2.39      7.79 o 
  13  15   2        3.84       -5.20      7.58 o 
 -11  16   2       18.23       12.01      9.56 o 
 -10  16   2       13.90        7.36      9.41 o 
  -9  16   2        6.91        9.91      8.29 o 
  -8  16   2       84.44       94.62     12.70 o 
  -7  16   2       34.64       34.89     10.02 o 
  -6  16   2      108.34      127.91     13.46 o 
  -5  16   2        8.79        4.74      7.51 o 
  -4  16   2      300.34      310.56     13.32 o 
  -3  16   2       32.35       29.42      7.77 o 
  -2  16   2        0.18        3.97      6.12 o 
  -1  16   2      379.46      369.20     16.67 o 
   0  16   2       11.55        7.45      6.49 o 
   1  16   2      989.69      973.11     27.72 o 
   2  16   2        5.48        4.14      6.49 o 
   3  16   2        4.80        6.45      5.71 o 
   4  16   2      154.61      136.87     13.95 o 
   5  16   2        5.58        0.51      6.26 o 
   6  16   2      402.31      383.91     16.73 o 
   7  16   2        0.03      -10.04      7.18 o 
   8  16   2       34.48        5.53      8.05 o 
   9  16   2       39.03       20.85      8.35 o 
  10  16   2      470.17      470.49     21.94 o 
  11  16   2      175.83      167.43     14.27 o 
 -10  17   2       83.37       91.00     14.10 o 
  -9  17   2       61.02       50.66     11.95 o 
  -8  17   2        9.57        1.91      8.46 o 
  -7  17   2       22.90       11.20      8.52 o 
  -6  17   2        0.53       -5.35      7.57 o 
  -5  17   2      144.06      171.55     13.25 o 
  -4  17   2      158.92      226.14     17.28 o 
  -3  17   2      258.60      298.33     18.19 o 
  -2  17   2       30.33       32.81      8.97 o 
  -1  17   2      191.12      233.06     31.28 o 
   0  17   2        5.19        8.37      6.92 o 
   1  17   2      321.73      329.50     16.20 o 
   2  17   2      112.51      104.06     24.10 o 
   3  17   2       12.78       14.93      7.70 o 
   4  17   2       40.39       22.92      7.70 o 
   5  17   2        0.10      -10.82      7.21 o 
   6  17   2       47.59       22.74      9.07 o 
   7  17   2       29.15        9.75      8.62 o 
   8  17   2       49.07       36.32     10.66 o 
   9  17   2      121.40      114.55     14.20 o 
  10  17   2       21.78       18.73     13.07 o 
  -8  18   2       82.12       98.24     13.98 o 
  -7  18   2        0.15       -7.49      7.88 o 
  -6  18   2       42.33       34.91      8.87 o 
  -5  18   2      306.79      347.89     19.17 o 
  -4  18   2        0.61        9.51      7.92 o 
  -3  18   2        5.71       -4.01      6.97 o 
  -2  18   2       25.02       14.90      8.19 o 
  -1  18   2       61.98       70.15     10.69 o 
   0  18   2       55.87       64.10      9.71 o 
   1  18   2       18.75        0.61      8.78 o 
   2  18   2       24.77       21.75      8.62 o 
   3  18   2      153.51      163.90     17.59 o 
   4  18   2       15.12        9.90     13.20 o 
   5  18   2        0.01       -7.59      9.05 o 
   6  18   2        9.71        1.46      8.40 o 
   7  18   2        4.93       -4.54      9.03 o 
   8  18   2      113.57      108.58     16.82 o 
  -5  19   2      201.13      259.64     18.64 o 
  -4  19   2      199.94      240.47     18.16 o 
  -3  19   2        0.07       -9.54      7.00 o 
  -2  19   2       62.55       74.31     11.82 o 
  -1  19   2      163.87      189.68     19.99 o 
   0  19   2       14.21       14.13     21.43 o 
   1  19   2        1.31       -0.14      9.01 o 
   2  19   2        0.83       -2.90      7.75 o 
   3  19   2       57.79       76.74     13.59 o 
   4  19   2       39.95       35.93     19.14 o 
   5  19   2       15.09       23.44     19.11 o 
   0   1   3       49.53       47.56      3.20 o 
   1   1   3     1586.30     1658.71     13.73 o 
  -1   2   3        4.23        0.23      2.07 o 
   0   2   3      864.05      866.03      9.27 o 
   1   2   3      646.14      549.01      7.20 o 
   2   2   3       41.68       63.81      3.67 o 
  -2   3   3        0.19       -0.06      2.68 o 
  -1   3   3      604.43      674.60      8.65 o 
   0   3   3      523.29      464.36      6.82 o 
   1   3   3      350.82      356.54      5.54 o 
   2   3   3        3.83        1.04      2.17 o 
   3   3   3     1179.16     1243.81     12.16 o 
  -3   4   3     5607.55     5926.45     49.40 o 
  -2   4   3     1539.63     1577.83     15.15 o 
  -1   4   3        5.59        2.91      2.85 o 
   0   4   3        9.32        9.04      2.61 o 
   1   4   3     3719.72     3966.71     26.95 o 
   2   4   3     1458.03     1457.77     12.06 o 
   3   4   3        9.19       17.20      2.96 o 
   4   4   3      164.30      182.78      5.68 o 
  -4   5   3      794.95      695.81     10.20 o 
  -3   5   3       95.27      134.37      6.98 o 
  -2   5   3      400.31      368.84      7.56 o 
  -1   5   3       22.96       10.39      3.32 o 
   0   5   3     3522.99     3772.41     38.04 o 
   1   5   3      255.85      261.76      5.65 o 
   2   5   3      533.15      504.28      7.76 o 
   3   5   3     1030.32     1031.56     11.77 o 
   4   5   3        0.92       -2.12      2.33 o 
   5   5   3      278.03      247.64      5.26 o 
  -5   6   3       78.32       69.25      5.00 o 
  -4   6   3     3005.76     3245.69     26.14 o 
  -3   6   3     1220.41     1285.27     16.74 o 
  -2   6   3      197.53      165.83      5.93 o 
  -1   6   3     2189.88     2448.71     21.58 o 
   0   6   3      148.63      177.88      4.53 o 
   1   6   3      427.11      432.65      6.98 o 
   2   6   3      288.16      300.16      6.50 o 
   3   6   3      522.35      528.90      7.76 o 
   4   6   3      472.58      477.58      8.85 o 
   5   6   3       35.70       41.44      4.23 o 
   6   6   3      329.90      354.89      7.81 o 
  -6   7   3       46.33       41.70      5.21 o 
  -5   7   3     1144.03     1295.07     26.80 o 
  -4   7   3     1193.58     1308.77     21.95 o 
  -3   7   3        0.86       -1.57      2.92 o 
  -2   7   3      299.90      300.09      8.60 o 
  -1   7   3       11.15        3.38      3.12 o 
   0   7   3     1095.28     1043.26     10.89 o 
   1   7   3       89.24       93.13      4.41 o 
   2   7   3      699.87      750.30     10.30 o 
   3   7   3       51.08       41.21      3.88 o 
   4   7   3      912.28      793.86     12.79 o 
   5   7   3      156.93      144.36      8.21 o 
   6   7   3      558.32      638.82     14.81 o 
   7   7   3        7.82       -2.83      4.01 o 
  -7   8   3      610.95      622.36     13.84 o 
  -6   8   3       28.07       20.12      4.69 o 
  -5   8   3        0.57       -2.35      3.58 o 
  -4   8   3      566.13      497.70     10.70 o 
  -3   8   3       33.86       42.82      4.68 o 
  -2   8   3     1702.22     1779.97     18.63 o 
  -1   8   3      668.96      675.51     12.08 o 
   0   8   3       39.97       44.85      4.32 o 
   1   8   3      355.69      393.33      6.95 o 
   2   8   3      732.98      736.78     11.72 o 
   3   8   3      123.56      154.53      7.21 o 
   4   8   3        2.00       -0.15      3.72 o 
   5   8   3        2.04       -2.58      3.91 o 
   6   8   3        9.18       10.92      4.67 o 
   7   8   3      909.60      901.11     16.92 o 
   8   8   3      236.41      237.34     10.04 o 
  -8   9   3       16.69       22.82      5.65 o 
  -7   9   3      813.61      841.42     16.57 o 
  -6   9   3      293.00      256.55      8.95 o 
  -5   9   3       51.39       43.06      5.53 o 
  -4   9   3      164.46      186.54      9.22 o 
  -3   9   3       66.07       58.85      5.31 o 
  -2   9   3       36.72       30.80      4.58 o 
  -1   9   3       95.39       93.80      5.18 o 
   0   9   3      673.68      628.16      9.66 o 
   1   9   3       58.16       68.20      4.77 o 
   2   9   3       20.08       17.77      3.76 o 
   3   9   3        5.49        1.04      3.26 o 
   4   9   3      853.47      841.99     13.60 o 
   5   9   3       75.25       58.74      6.59 o 
   6   9   3        4.84        5.27      4.94 o 
   7   9   3      118.12      132.07      9.12 o 
   8   9   3       54.01       41.62      7.19 o 
   9   9   3       52.29       62.39      7.57 o 
  -9  10   3       30.60       46.91      7.46 o 
  -8  10   3      664.08      655.64     14.19 o 
  -7  10   3      170.20      170.91      9.73 o 
  -6  10   3      173.11      198.56     12.26 o 
  -5  10   3       55.35       75.07      6.70 o 
  -4  10   3      320.98      333.53     10.33 o 
  -3  10   3        1.24       -4.61      3.98 o 
  -2  10   3      356.31      374.28      9.30 o 
  -1  10   3      273.85      242.65      7.79 o 
   0  10   3       74.06       79.64      5.15 o 
   1  10   3        0.02       -1.93      2.86 o 
   2  10   3       81.17       69.38      5.89 o 
   3  10   3       11.23        3.50      3.90 o 
   4  10   3      419.08      408.67      9.96 o 
   5  10   3       22.15       17.03      5.18 o 
   6  10   3      155.26      174.07     10.78 o 
   7  10   3     3386.81     3304.06     58.98 o 
   8  10   3      563.54      535.91     14.05 o 
   9  10   3      337.26      329.08     11.82 o 
  10  10   3      581.28      506.55     16.29 o 
 -10  11   3      496.51      452.54     15.93 o 
  -9  11   3       18.35       28.67      6.58 o 
  -8  11   3      767.66      787.30     26.31 o 
  -7  11   3        0.03       -0.08      4.72 o 
  -6  11   3       58.12       68.61      6.65 o 
  -5  11   3       92.87       83.46      8.61 o 
  -4  11   3       33.50       37.79      6.23 o 
  -3  11   3      137.15      142.34      9.21 o 
  -2  11   3       26.34       22.23      5.52 o 
  -1  11   3      226.23      223.25      7.43 o 
   0  11   3       39.96       40.59      4.80 o 
   1  11   3      160.21      158.38      7.44 o 
   2  11   3        7.14       11.16      4.16 o 
   3  11   3       55.03       61.40      5.90 o 
   4  11   3      128.85      128.59      9.58 o 
   5  11   3       65.68       52.71      7.03 o 
   6  11   3       21.32       17.03      5.57 o 
   7  11   3        4.83        9.36      5.78 o 
   8  11   3       20.09       16.42      6.17 o 
   9  11   3        1.08       -3.71      5.30 o 
  10  11   3       90.43       86.64     10.32 o 
  11  11   3      174.46      180.85     13.75 o 
 -11  12   3        2.66       -1.26      6.75 o 
 -10  12   3      201.26      218.51     14.61 o 
  -9  12   3        5.38       -8.67      5.78 o 
  -8  12   3      784.08      768.76     18.34 o 
  -7  12   3      152.69      155.07     10.68 o 
  -6  12   3        0.25       -4.01      4.54 o 
  -5  12   3      404.90      416.90     11.58 o 
  -4  12   3        3.33       -2.17      4.57 o 
  -3  12   3       48.10       38.26      6.36 o 
  -2  12   3       91.57      105.36      8.73 o 
  -1  12   3        4.36        3.07      4.23 o 
   0  12   3      102.06       79.34      6.56 o 
   1  12   3      124.55      141.53     10.08 o 
   2  12   3      136.12      131.71      9.87 o 
   3  12   3      404.36      367.29     11.28 o 
   4  12   3     1715.37     1649.54     23.52 o 
   5  12   3      406.14      380.52     11.85 o 
   6  12   3      127.90      139.14     10.04 o 
   7  12   3      367.55      320.88     11.56 o 
   8  12   3      153.39      136.84     10.20 o 
   9  12   3       30.62       18.48      7.31 o 
  10  12   3       48.07       42.40      8.66 o 
  11  12   3      438.39      414.10     15.88 o 
  12  12   3       96.81       96.35     11.71 o 
 -12  13   3      102.77       92.07     11.64 o 
 -11  13   3       50.07       37.00      9.28 o 
 -10  13   3       31.91       14.48      7.58 o 
  -9  13   3      108.30      109.86     13.46 o 
  -8  13   3        2.90       -0.30      6.24 o 
  -7  13   3       16.58        5.80      5.90 o 
  -6  13   3        0.53       -4.76      5.18 o 
  -5  13   3       87.83       87.56      8.72 o 
  -4  13   3        7.07       -1.59      4.87 o 
  -3  13   3       29.55       18.60      5.95 o 
  -2  13   3       65.17       62.57      7.65 o 
  -1  13   3       15.38       14.65      5.50 o 
   0  13   3      426.86      395.40     18.66 o 
   1  13   3      100.95      113.14      8.00 o 
   2  13   3      594.49      593.06     14.27 o 
   3  13   3       33.94       36.72      7.72 o 
   4  13   3       70.76       72.11      8.97 o 
   5  13   3      199.58      212.68     11.58 o 
   6  13   3       43.83       34.27      6.99 o 
   7  13   3      216.45      207.40     21.60 o 
   8  13   3       11.58        6.97      6.91 o 
   9  13   3        3.90       -3.45      6.46 o 
  10  13   3       29.07       22.94      8.21 o 
  11  13   3       71.79       74.55     10.64 o 
  12  13   3       31.82       12.19      7.78 o 
  13  13   3        7.72       -6.14      7.36 o 
 -12  14   3        0.99       -4.67      7.12 o 
 -11  14   3       87.52       86.24     11.63 o 
 -10  14   3       33.68       25.41      8.55 o 
  -9  14   3        2.60        1.70      7.62 o 
  -8  14   3       28.09       34.25      9.83 o 
  -7  14   3        5.20        0.72      6.64 o 
  -6  14   3       57.62       58.27      8.01 o 
  -5  14   3      124.80      137.14     10.38 o 
  -4  14   3        2.35       -4.40      5.27 o 
  -3  14   3        5.31       -7.69      5.59 o 
  -2  14   3      629.55      655.08     17.23 o 
  -1  14   3       18.31       15.80      5.97 o 
   0  14   3      166.52      177.68     10.76 o 
   1  14   3      781.60      783.55     22.89 o 
   2  14   3      562.61      536.12     15.87 o 
   3  14   3       50.37       49.53      8.58 o 
   4  14   3        3.55       -0.22      6.38 o 
   5  14   3        0.20       -3.44      5.79 o 
   6  14   3       18.20       10.87      6.07 o 
   7  14   3      335.21      327.48     12.45 o 
   8  14   3        7.52       -2.28      6.50 o 
   9  14   3      169.03      172.03     14.36 o 
  10  14   3      153.48      127.38     13.00 o 
  11  14   3        0.02       -9.76      6.51 o 
  12  14   3        3.29       -9.80      7.54 o 
 -11  15   3       13.04        5.38      7.99 o 
 -10  15   3        7.03       -2.85      8.15 o 
  -9  15   3       49.41       36.05     10.39 o 
  -8  15   3      478.98      493.75     18.28 o 
  -7  15   3        0.02       -7.13      6.39 o 
  -6  15   3       68.25       73.71     10.02 o 
  -5  15   3      218.74      244.29     13.53 o 
  -4  15   3        0.91       -2.83      5.65 o 
  -3  15   3       45.86       50.22      8.82 o 
  -2  15   3      399.11      391.28     16.03 o 
  -1  15   3        1.18       -8.67      5.98 o 
   0  15   3       36.68       47.93      7.52 o 
   1  15   3      149.43      176.64     11.21 o 
   2  15   3        2.74      -11.80      7.87 o 
   3  15   3       27.79       11.75      7.24 o 
   4  15   3      285.75      265.84     13.64 o 
   5  15   3      156.13      144.15     13.07 o 
   6  15   3       51.65       57.63      9.27 o 
   7  15   3      105.23       93.24     12.28 o 
   8  15   3       12.30        6.20      7.28 o 
   9  15   3       18.50       10.18      7.83 o 
  10  15   3       63.22       48.96     10.20 o 
  11  15   3        0.17       -7.63      9.21 o 
 -10  16   3        2.56       -1.36      8.70 o 
  -9  16   3        0.49        0.52      8.16 o 
  -8  16   3       20.22       31.42      8.64 o 
  -7  16   3        8.89        9.03      7.46 o 
  -6  16   3        4.57       -5.20      6.42 o 
  -5  16   3        0.20       -3.80      6.44 o 
  -4  16   3       35.44       36.73      8.70 o 
  -3  16   3       31.27       32.83      8.25 o 
  -2  16   3       39.54       32.15      8.32 o 
  -1  16   3      192.05      233.99     20.75 o 
   0  16   3        0.61       -8.45      6.66 o 
   1  16   3       43.24       49.43      9.02 o 
   2  16   3        9.98        6.25      6.67 o 
   3  16   3       45.78       33.56      9.64 o 
   4  16   3       24.67        6.52      7.45 o 
   5  16   3       16.06        7.45      7.62 o 
   6  16   3       22.50        1.97      8.45 o 
   7  16   3       39.38       32.26     10.04 o 
   8  16   3        4.86       -1.58      8.39 o 
   9  16   3        0.04       -3.99      8.59 o 
  10  16   3        2.57        0.38      9.28 o 
  -8  17   3      103.56      120.01     12.76 o 
  -7  17   3       12.57        8.14      8.19 o 
  -6  17   3        2.17       -8.39      6.76 o 
  -5  17   3        6.10       -2.26      7.75 o 
  -4  17   3       17.01       23.32      8.95 o 
  -3  17   3       37.57       50.37      9.38 o 
  -2  17   3        9.12        4.86      7.08 o 
  -1  17   3       36.61       44.06      9.57 o 
   0  17   3       23.09       32.79      9.93 o 
   1  17   3        5.67       -8.19      8.75 o 
   2  17   3        5.04        0.27      8.83 o 
   3  17   3        0.00       -1.05      8.53 o 
   4  17   3       90.96       84.38     12.39 o 
   5  17   3        0.37       -3.80      7.03 o 
   6  17   3        3.64       -2.84      8.54 o 
   7  17   3        0.10      -12.05      8.03 o 
   8  17   3        0.14       -8.14      8.23 o 
  -6  18   3       16.99        4.86      9.09 o 
  -5  18   3       10.56        5.51      8.89 o 
  -4  18   3        1.59       -6.94      7.66 o 
  -3  18   3       10.28        4.09      8.05 o 
  -2  18   3       52.52       45.28     10.73 o 
  -1  18   3       27.98       24.71      9.42 o 
   0  18   3       10.36        7.57      8.90 o 
   1  18   3       60.63       26.80     10.17 o 
   2  18   3       32.37       32.52     11.75 o 
   3  18   3        0.23      -11.54      9.36 o 
   4  18   3       18.71       18.20     11.08 o 
   5  18   3        5.64       -3.37     10.42 o 
   6  18   3        1.38      -13.60      9.07 o 
  -1  19   3        0.62       -4.24      9.86 o 
   0  19   3        6.31        2.56      8.81 o 
   1  19   3       59.56       61.55     16.07 o 
   0   0   4        0.03       -6.60      5.13 o 
   0   1   4       84.18       62.15      4.50 o 
   1   1   4       96.79       78.32      4.80 o 
  -1   2   4     1351.23     1354.22     14.93 o 
   0   2   4     1076.14      966.22     13.43 o 
   1   2   4        7.13        0.80      2.65 o 
   2   2   4     1108.26     1111.89     12.68 o 
  -2   3   4       19.78       22.80      3.63 o 
  -1   3   4      298.61      260.51      6.86 o 
   0   3   4        4.38       -4.28      2.85 o 
   1   3   4      404.67      402.00      9.63 o 
   2   3   4     1343.90     1479.62     13.97 o 
   3   3   4        0.03       -3.44      2.30 o 
  -3   4   4      155.82      189.76      6.09 o 
  -2   4   4      134.51      138.22      7.82 o 
  -1   4   4      366.88      313.18      7.43 o 
   0   4   4       39.95       28.77      3.89 o 
   1   4   4        6.29        4.11      2.87 o 
   2   4   4      165.13      195.70      6.10 o 
   3   4   4       13.12        4.73      3.04 o 
   4   4   4      475.97      480.97     10.10 o 
  -4   5   4      745.66      789.32     12.19 o 
  -3   5   4      103.48      128.93      6.70 o 
  -2   5   4      664.40      593.32     10.19 o 
  -1   5   4      468.77      430.82      8.68 o 
   0   5   4        6.50        8.38      3.19 o 
   1   5   4       26.09       27.12      3.36 o 
   2   5   4      181.81      194.40      5.52 o 
   3   5   4      666.52      716.30     10.37 o 
   4   5   4      256.44      265.11      7.08 o 
   5   5   4      237.14      253.03      7.41 o 
  -5   6   4      363.08      374.08     11.26 o 
  -4   6   4      212.72      182.71      8.54 o 
  -3   6   4      353.34      343.77      8.44 o 
  -2   6   4      365.55      327.90      8.65 o 
  -1   6   4       35.23       42.78      5.02 o 
   0   6   4      351.39      358.99      8.14 o 
   1   6   4       29.22       21.23      4.38 o 
   2   6   4       15.36       12.71      3.02 o 
   3   6   4       79.52      105.93      5.18 o 
   4   6   4       18.01       15.47      3.82 o 
   5   6   4       18.58       11.50      3.91 o 
   6   6   4       52.04       54.07      6.06 o 
  -6   7   4        3.44       -0.26      4.33 o 
  -5   7   4       71.74       77.09      6.82 o 
  -4   7   4        3.66        3.82      3.71 o 
  -3   7   4       14.24        6.95      4.05 o 
  -2   7   4      150.04      174.81      9.25 o 
  -1   7   4      962.73      985.34     14.69 o 
   0   7   4      192.04      186.55      7.86 o 
   1   7   4       17.94       12.94      4.04 o 
   2   7   4       23.42       37.35      4.11 o 
   3   7   4      109.78      155.15      6.40 o 
   4   7   4        4.18       -0.78      3.33 o 
   5   7   4      479.83      481.69     18.06 o 
   6   7   4        2.27       -6.23      4.16 o 
   7   7   4      406.77      398.13     10.83 o 
  -7   8   4      394.98      392.91     11.12 o 
  -6   8   4       71.14       91.01      7.71 o 
  -5   8   4      124.89      144.57      9.41 o 
  -4   8   4      809.25      798.97     20.73 o 
  -3   8   4      437.64      470.22     15.57 o 
  -2   8   4       21.16       19.89      4.67 o 
  -1   8   4      250.07      240.45      9.20 o 
   0   8   4       35.24       19.46      4.54 o 
   1   8   4       10.34        3.95      3.59 o 
   2   8   4       56.76       52.66      5.65 o 
   3   8   4       75.86       77.00      7.25 o 
   4   8   4       99.27      129.17      7.48 o 
   5   8   4       41.17       27.33      6.43 o 
   6   8   4        9.54        6.31      5.11 o 
   7   8   4        0.07       -6.66      4.86 o 
   8   8   4      138.43      136.47      9.62 o 
  -8   9   4      314.20      293.36     10.36 o 
  -7   9   4      991.55      957.72     17.09 o 
  -6   9   4      115.11      121.40      8.63 o 
  -5   9   4      690.03      684.04     14.08 o 
  -4   9   4       50.91       62.62      7.52 o 
  -3   9   4      190.44      221.97     11.79 o 
  -2   9   4      797.02      779.58     15.54 o 
  -1   9   4        7.66       -1.40      4.27 o 
   0   9   4       56.42       56.34      5.42 o 
   1   9   4       50.74       46.21      5.22 o 
   2   9   4        9.55        9.38      4.30 o 
   3   9   4      382.82      380.19     10.99 o 
   4   9   4       35.83       34.34      5.92 o 
   5   9   4     1356.40     1380.59     32.64 o 
   6   9   4      693.79      672.53     32.37 o 
   7   9   4      104.88      112.86     10.50 o 
   8   9   4        1.68        5.78      4.98 o 
   9   9   4       43.31       32.13      7.14 o 
  -9  10   4      228.68      249.09     13.55 o 
  -8  10   4       34.53       36.64      6.22 o 
  -7  10   4      576.30      598.72     17.51 o 
  -6  10   4      234.35      238.72     11.32 o 
  -5  10   4       56.72       65.19      7.65 o 
  -4  10   4        0.17        1.14      4.84 o 
  -3  10   4      509.87      497.01     15.86 o 
  -2  10   4       12.42       14.51      5.50 o 
  -1  10   4        1.53       -0.47      4.65 o 
   0  10   4      103.95      133.51      8.24 o 
   1  10   4      445.50      429.56     10.64 o 
   2  10   4        8.94        9.36      4.50 o 
   3  10   4       25.01       13.64      4.37 o 
   4  10   4       29.50       24.10      6.17 o 
   5  10   4      317.70      326.60     11.46 o 
   6  10   4       74.46       79.47      8.42 o 
   7  10   4       73.86       78.06      8.67 o 
   8  10   4        5.55       -3.88      5.61 o 
   9  10   4        3.12        1.41      5.87 o 
  10  10   4       15.64        0.17      5.88 o 
 -10  11   4        6.94       -4.47      6.53 o 
  -9  11   4      144.04      151.74     10.37 o 
  -8  11   4      412.83      408.12     11.67 o 
  -7  11   4       22.78       27.47      6.41 o 
  -6  11   4      169.89      186.15     11.52 o 
  -5  11   4     1496.22     1545.34     23.85 o 
  -4  11   4        0.54       -4.17      4.76 o 
  -3  11   4        9.26       -2.10      5.00 o 
  -2  11   4        0.09       -4.40      4.65 o 
  -1  11   4      450.86      454.27     17.99 o 
   0  11   4       21.04       13.80      4.77 o 
   1  11   4     1129.63     1118.84     17.46 o 
   2  11   4      284.07      277.03      9.27 o 
   3  11   4       22.79       21.25      5.28 o 
   4  11   4       12.22        4.37      5.44 o 
   5  11   4      135.51      118.08      9.52 o 
   6  11   4        1.61       -1.05      5.38 o 
   7  11   4      468.72      473.49     14.17 o 
   8  11   4       30.58       17.80      7.53 o 
   9  11   4      179.94      203.80     15.37 o 
  10  11   4       65.47       65.69      9.96 o 
  11  11   4       54.38       38.07      8.85 o 
 -11  12   4      185.07      243.10     16.19 o 
 -10  12   4       20.85       28.99      7.51 o 
  -9  12   4      124.93      135.81     12.13 o 
  -8  12   4       37.69       47.72      7.74 o 
  -7  12   4       19.27       13.06      5.83 o 
  -6  12   4     1114.69     1189.72     21.66 o 
  -5  12   4       85.86       81.91      8.55 o 
  -4  12   4      298.83      307.17     11.73 o 
  -3  12   4      308.57      305.24     11.52 o 
  -2  12   4        4.86        5.07      5.48 o 
  -1  12   4       43.83       35.14      7.89 o 
   0  12   4        4.99       -2.10      4.70 o 
   1  12   4       74.84       79.85      8.42 o 
   2  12   4       61.86       63.84      6.91 o 
   3  12   4      251.18      248.11     12.03 o 
   4  12   4        9.78        2.56      6.36 o 
   5  12   4      152.19      153.62     10.63 o 
   6  12   4       42.53       43.70      7.51 o 
   7  12   4       50.45       40.52      7.55 o 
   8  12   4        0.07       -4.98      5.89 o 
   9  12   4       15.57       10.85      6.56 o 
  10  12   4       12.38       13.00      7.81 o 
  11  12   4        0.83        2.21      7.52 o 
  12  12   4      163.20      180.25     15.10 o 
 -12  13   4       20.48       15.21     10.19 o 
 -11  13   4       44.26       40.03      9.87 o 
 -10  13   4        4.70       -3.77      6.18 o 
  -9  13   4       39.15       41.07      8.41 o 
  -8  13   4        0.70       -4.54      6.15 o 
  -7  13   4      506.25      531.38     18.72 o 
  -6  13   4       66.17       84.55      8.66 o 
  -5  13   4       12.62       10.34      5.98 o 
  -4  13   4       61.80       63.42      8.30 o 
  -3  13   4      168.59      185.83     11.55 o 
  -2  13   4      368.19      345.37     13.27 o 
  -1  13   4       13.83       12.17      6.64 o 
   0  13   4        0.72       -7.26      4.84 o 
   1  13   4      154.02      193.68     16.27 o 
   2  13   4       44.90       40.50      7.23 o 
   3  13   4      164.81      189.83     11.59 o 
   4  13   4       63.22       55.15      8.95 o 
   5  13   4      139.79      149.08     12.11 o 
   6  13   4       27.32       17.12      6.84 o 
   7  13   4       99.09       95.72      9.73 o 
   8  13   4      668.76      656.74     17.46 o 
   9  13   4      181.89      185.34     17.56 o 
  10  13   4      203.91      260.17     16.62 o 
  11  13   4        3.31       -6.15      7.77 o 
  12  13   4       58.62       36.42      9.97 o 
 -11  14   4        9.47        2.64      8.61 o 
 -10  14   4        5.13        1.09      6.74 o 
  -9  14   4        8.40        7.90      7.74 o 
  -8  14   4        7.26        4.21      7.36 o 
  -7  14   4        1.20       -5.04      6.20 o 
  -6  14   4       52.59       49.44      8.41 o 
  -5  14   4      117.18      135.13     14.29 o 
  -4  14   4        5.24        0.68      5.99 o 
  -3  14   4      145.06      197.37     26.57 o 
  -2  14   4       15.02       12.70      7.05 o 
  -1  14   4       50.19       46.52      8.62 o 
   0  14   4      270.02      265.97     12.72 o 
   1  14   4      389.89      379.77     15.46 o 
   2  14   4       38.46       38.20     10.53 o 
   3  14   4       55.55       58.18      8.14 o 
   4  14   4      263.28      273.91     17.45 o 
   5  14   4       22.05       10.30      7.20 o 
   6  14   4        0.62       -7.77      6.44 o 
   7  14   4       25.83       13.38      7.59 o 
   8  14   4      107.03       97.00     13.28 o 
   9  14   4        3.11       -3.43      7.37 o 
  10  14   4       61.87       66.95     11.04 o 
  11  14   4       92.08      100.97     12.88 o 
  -9  15   4       14.00       17.63      8.47 o 
  -8  15   4        7.84       -0.15      7.49 o 
  -7  15   4       17.65        3.11      9.64 o 
  -6  15   4       63.29       59.04      9.27 o 
  -5  15   4      164.12      209.07     13.37 o 
  -4  15   4       53.68       66.29     11.03 o 
  -3  15   4       70.83       73.64     11.37 o 
  -2  15   4      153.64      152.53     12.49 o 
  -1  15   4       48.15       34.07      8.24 o 
   0  15   4        9.44        8.17      7.11 o 
   1  15   4       11.04        5.12      6.65 o 
   2  15   4       31.48       22.88      8.00 o 
   3  15   4      276.00      313.07     16.11 o 
   4  15   4      108.57      112.59     15.78 o 
   5  15   4        2.28       -5.19      6.81 o 
   6  15   4       15.23        6.93      7.51 o 
   7  15   4       47.12       30.60      8.79 o 
   8  15   4       30.98       24.47      9.89 o 
   9  15   4        0.02       -7.13      8.60 o 
  -8  16   4       32.89       45.24     13.10 o 
  -7  16   4       32.25       35.92     10.18 o 
  -6  16   4       16.65       20.43      8.93 o 
  -5  16   4        2.25       -3.44      6.87 o 
  -4  16   4      329.17      366.65     23.28 o 
  -3  16   4        0.18       -4.25      7.24 o 
  -2  16   4        0.30       -8.08      7.26 o 
  -1  16   4       58.02       68.93     14.95 o 
   0  16   4       72.76       75.32     14.43 o 
   1  16   4      248.98      305.20     16.98 o 
   2  16   4      104.20      130.03     13.90 o 
   3  16   4       47.75       61.77     10.01 o 
   4  16   4       75.00       80.65     11.24 o 
   5  16   4        5.26      -12.02      8.01 o 
   6  16   4       89.16       85.04     11.39 o 
   7  16   4       21.94        4.20     11.26 o 
   8  16   4       90.46       91.43     13.81 o 
  -5  17   4        1.10       -1.46      8.87 o 
  -4  17   4        4.98       -1.47      8.51 o 
  -3  17   4        0.37       -0.95      7.41 o 
  -2  17   4       65.09       49.07     10.73 o 
  -1  17   4       55.75       58.43     13.97 o 
   0  17   4       56.76       48.03     12.99 o 
   1  17   4        2.76       -4.91      9.43 o 
   2  17   4       68.83      112.34     16.57 o 
   3  17   4        6.87        5.37      8.25 o 
   4  17   4        1.76        1.65      8.36 o 
   5  17   4        1.47      -13.97      9.46 o 
   0   1   5      664.74      632.87     11.57 o 
   1   1   5      326.02      297.98      8.82 o 
  -1   2   5       27.57       23.64      4.80 o 
   0   2   5      413.39      415.31     10.08 o 
   1   2   5        1.24       -5.04      3.36 o 
   2   2   5      295.54      250.66      7.19 o 
  -2   3   5       37.67       36.88      5.32 o 
  -1   3   5        7.34        1.38      4.00 o 
   0   3   5      371.69      393.21      9.99 o 
   1   3   5      212.36      225.31      7.32 o 
   2   3   5       51.47       45.14      4.87 o 
   3   3   5       17.22       19.94      4.52 o 
  -3   4   5      540.98      522.04     10.10 o 
  -2   4   5      221.36      217.29      7.77 o 
  -1   4   5      322.31      339.20      9.50 o 
   0   4   5      229.50      237.70      8.79 o 
   1   4   5       38.88       32.29      5.35 o 
   2   4   5      963.68      939.23     15.20 o 
   3   4   5      261.49      264.19      7.07 o 
   4   4   5      286.36      305.48      8.10 o 
  -4   5   5      208.79      201.13      8.66 o 
  -3   5   5        1.27       -5.39      3.60 o 
  -2   5   5       36.39       32.52      5.06 o 
  -1   5   5       43.01       43.22      5.28 o 
   0   5   5       57.20       63.50      6.26 o 
   1   5   5       26.49       16.86      4.72 o 
   2   5   5       10.22        6.01      4.27 o 
   3   5   5      239.36      232.06      8.52 o 
   4   5   5       15.17       18.08      4.69 o 
   5   5   5      241.28      260.18      7.97 o 
  -5   6   5       44.32       50.96      6.01 o 
  -4   6   5      729.21      738.98     12.40 o 
  -3   6   5      834.24      827.18     13.71 o 
  -2   6   5       31.95       26.94      4.86 o 
  -1   6   5      422.18      407.16      9.72 o 
   0   6   5      159.12      175.02     13.25 o 
   1   6   5       12.23        9.88      4.21 o 
   2   6   5       29.47       18.05      5.08 o 
   3   6   5     1038.48     1041.82     19.37 o 
   4   6   5      130.51      147.67      8.90 o 
   5   6   5      697.30      742.67     15.94 o 
   6   6   5      397.84      367.86     10.98 o 
  -6   7   5      111.68       92.32      9.05 o 
  -5   7   5       20.62       14.36      5.73 o 
  -4   7   5       56.81       57.09      6.67 o 
  -3   7   5        4.47       -2.84      4.32 o 
  -2   7   5        0.43       -5.53      3.69 o 
  -1   7   5      298.45      313.76      9.26 o 
   0   7   5       45.62       44.01      5.60 o 
   1   7   5      356.38      361.19     10.20 o 
   2   7   5       21.51       18.67      4.29 o 
   3   7   5       25.64        5.62      4.66 o 
   4   7   5        0.64       -5.72      4.35 o 
   5   7   5       31.33       13.69      5.88 o 
   6   7   5      112.38      113.23      9.35 o 
   7   7   5        3.06       -4.13      6.26 o 
  -7   8   5      152.24      157.44     11.27 o 
  -6   8   5       18.91        6.63      5.34 o 
  -5   8   5       59.02       37.05      6.53 o 
  -4   8   5      152.40      157.40     11.72 o 
  -3   8   5      130.66      167.55     10.57 o 
  -2   8   5      285.76      273.80     10.10 o 
  -1   8   5       61.53       61.28      7.24 o 
   0   8   5        3.81       -0.79      3.93 o 
   1   8   5       34.51       17.34      4.67 o 
   2   8   5      117.75      124.99      7.80 o 
   3   8   5      162.39      172.42     10.72 o 
   4   8   5      804.92      834.42     17.20 o 
   5   8   5       43.20       46.55      7.34 o 
   6   8   5      291.11      288.33     14.02 o 
   7   8   5       43.34       33.78      8.30 o 
   8   8   5       75.89       73.07      9.87 o 
  -8   9   5       25.59       11.62      7.59 o 
  -7   9   5       72.77       80.15      9.29 o 
  -6   9   5      340.65      325.72     11.13 o 
  -5   9   5      249.54      268.37     13.23 o 
  -4   9   5        0.01       -5.18      4.98 o 
  -3   9   5       16.26        8.19      5.58 o 
  -2   9   5       17.89       15.21      5.98 o 
  -1   9   5        0.13        0.14      5.69 o 
   0   9   5       46.38       52.42      7.05 o 
   1   9   5      208.79      224.93      9.81 o 
   2   9   5      167.11      166.90      8.79 o 
   3   9   5      206.40      217.68      9.73 o 
   4   9   5        8.38        1.05      5.38 o 
   5   9   5       40.35       30.99      7.01 o 
   6   9   5       12.52       11.80      7.60 o 
   7   9   5       82.85       84.07      9.94 o 
   8   9   5       37.29       38.62      8.66 o 
   9   9   5      208.19      239.40     21.58 o 
  -9  10   5        0.33       -9.43      6.28 o 
  -8  10   5       35.14       22.31      7.31 o 
  -7  10   5       16.60        4.57      6.28 o 
  -6  10   5       70.22       68.80      8.95 o 
  -5  10   5      100.92      111.15     11.51 o 
  -4  10   5      146.28      178.85     11.47 o 
  -3  10   5      780.11      755.87     17.09 o 
  -2  10   5        2.58        0.73      5.48 o 
  -1  10   5       21.83       16.59      6.29 o 
   0  10   5       60.99       93.37     11.00 o 
   1  10   5      264.65      250.31     12.41 o 
   2  10   5      372.91      366.98     13.41 o 
   3  10   5        0.03       -7.26      4.84 o 
   4  10   5       27.26       22.45      6.50 o 
   5  10   5      363.34      330.75     14.36 o 
   6  10   5      185.88      217.05     15.66 o 
   7  10   5      153.13      144.52     12.26 o 
   8  10   5       13.93        0.15      6.11 o 
   9  10   5        0.42       -4.64      6.04 o 
  10  10   5      153.53      156.65     12.41 o 
 -10  11   5       58.04       82.89     12.18 o 
  -9  11   5       23.06       16.09      7.44 o 
  -8  11   5       76.65       78.30      9.53 o 
  -7  11   5       93.18       92.86      9.74 o 
  -6  11   5       30.14       25.96      7.78 o 
  -5  11   5       36.92       27.94      7.37 o 
  -4  11   5      197.83      217.79     16.51 o 
  -3  11   5      459.64      454.43     13.86 o 
  -2  11   5      239.68      254.27     12.49 o 
  -1  11   5      531.98      480.00     15.49 o 
   0  11   5        4.39       -6.41      5.77 o 
   1  11   5        4.63       -5.21      6.53 o 
   2  11   5       28.04       27.94      6.27 o 
   3  11   5      376.62      317.19     13.04 o 
   4  11   5       29.68       27.15      6.81 o 
   5  11   5       52.55       48.35      7.49 o 
   6  11   5        7.86       10.28      7.33 o 
   7  11   5        5.94        1.97      5.89 o 
   8  11   5       88.13      111.23     10.88 o 
   9  11   5       10.43        7.79      7.15 o 
  10  11   5        0.17       -8.27      6.37 o 
  11  11   5       29.38       21.81      8.91 o 
 -11  12   5       27.24       30.18      9.53 o 
 -10  12   5        0.31       -6.67      7.51 o 
  -9  12   5        0.03       -2.27      7.66 o 
  -8  12   5       93.63      100.56     11.61 o 
  -7  12   5       26.97       36.77      7.98 o 
  -6  12   5       37.29       33.54      7.88 o 
  -5  12   5      165.76      188.74     12.53 o 
  -4  12   5        0.30       -0.23      5.99 o 
  -3  12   5        0.05       -7.65      5.10 o 
  -2  12   5       19.37       10.26      6.93 o 
  -1  12   5      290.63      298.22     13.94 o 
   0  12   5        1.41       -8.19      5.46 o 
   1  12   5       24.69       19.87      7.51 o 
   2  12   5       12.00        9.49      6.65 o 
   3  12   5       73.67       68.81      8.54 o 
   4  12   5        0.08       -4.19      5.47 o 
   5  12   5      199.12      253.70     19.05 o 
   6  12   5      371.77      375.52     17.38 o 
   7  12   5      180.31      208.92     16.73 o 
   8  12   5       94.35       96.95     10.17 o 
   9  12   5       10.02       -1.17      7.20 o 
  10  12   5      105.86      106.60     14.52 o 
  11  12   5       34.98       31.74     10.02 o 
 -10  13   5       17.28       22.22      9.44 o 
  -9  13   5       24.04       24.00      8.76 o 
  -8  13   5        3.45       -4.86      8.20 o 
  -7  13   5        4.70       -3.06      6.35 o 
  -6  13   5      125.50      125.81     10.98 o 
  -5  13   5       81.45       96.15     10.07 o 
  -4  13   5       26.66       18.41      7.16 o 
  -3  13   5      532.68      523.18     17.11 o 
  -2  13   5       23.29       29.28      8.29 o 
  -1  13   5        2.15       -1.00      6.26 o 
   0  13   5       12.57        6.27      6.60 o 
   1  13   5       69.94       58.38     11.13 o 
   2  13   5      107.39      111.31     14.40 o 
   3  13   5        1.09       -5.39      6.19 o 
   4  13   5       27.63       31.42      7.56 o 
   5  13   5       96.69       89.68     11.47 o 
   6  13   5        4.03       -0.56      6.21 o 
   7  13   5        1.30       -9.95      6.63 o 
   8  13   5        0.47       -4.49      6.47 o 
   9  13   5      137.79      151.66     12.58 o 
  10  13   5       13.91       -2.21      8.02 o 
  -8  14   5       33.96       31.67      9.80 o 
  -7  14   5        4.29        3.65      6.89 o 
  -6  14   5       10.87       10.81      7.71 o 
  -5  14   5       67.57       60.88     10.22 o 
  -4  14   5      174.47      182.41     19.04 o 
  -3  14   5       97.31       89.28     10.97 o 
  -2  14   5       38.29       35.07     12.22 o 
  -1  14   5       72.83       82.88     11.45 o 
   0  14   5       76.75       97.66     15.80 o 
   1  14   5        0.87        7.27      8.65 o 
   2  14   5       80.41       67.48     10.25 o 
   3  14   5        1.71        0.32      7.03 o 
   4  14   5       91.68      111.59     11.89 o 
   5  14   5        5.86       -6.04      6.37 o 
   6  14   5       37.92       41.69      8.74 o 
   7  14   5       25.88       19.62      8.90 o 
   8  14   5       26.69       24.67      9.27 o 
  -6  15   5       66.22       75.71     13.58 o 
  -5  15   5       10.67        2.27      8.30 o 
  -4  15   5       18.34       13.67      8.82 o 
  -3  15   5       31.72       29.12      8.72 o 
  -2  15   5      185.70      193.02     14.55 o 
  -1  15   5       50.44       38.32     10.43 o 
   0  15   5      113.47      105.64     13.69 o 
   1  15   5        0.01       -8.98      7.69 o 
   2  15   5       62.21       71.29     14.43 o 
   3  15   5        0.00       -8.36      7.06 o 
   4  15   5        0.01      -10.24      6.82 o 
   5  15   5       39.33       25.92      9.25 o 
   6  15   5       18.15       15.06      8.16 o 
  -3  16   5       36.80       65.81     14.36 o 
  -2  16   5       73.21       84.44     12.66 o 
  -1  16   5        0.07      -12.02      8.01 o 
   0  16   5      185.67      241.22     20.03 o 
   1  16   5        1.12       -3.76      9.04 o 
   2  16   5      112.37      152.10     14.22 o 
   3  16   5        3.84       -6.05      7.77 o 
   0   0   6      449.29      423.50     21.69 o 
   0   1   6      249.07      266.24     10.73 o 
   1   1   6       87.79       72.47      8.05 o 
  -1   2   6      399.24      397.89     12.45 o 
   0   2   6      114.95      139.66      9.97 o 
   1   2   6      431.45      419.71     12.68 o 
   2   2   6      273.03      256.33     14.68 o 
  -2   3   6       70.42       71.06      8.26 o 
  -1   3   6       62.28       56.25      8.64 o 
   0   3   6     2189.72     2393.71     29.43 o 
   1   3   6      277.84      283.82      9.99 o 
   2   3   6     1804.73     1966.09     26.54 o 
   3   3   6       26.37       29.54      6.64 o 
  -3   4   6      157.54      155.70     10.60 o 
  -2   4   6      451.08      450.72     12.11 o 
  -1   4   6        8.90        6.76      5.38 o 
   0   4   6      149.49      167.67     12.17 o 
   1   4   6       42.54       38.77      7.26 o 
   2   4   6      331.58      323.80     10.67 o 
   3   4   6      197.32      216.27     12.75 o 
   4   4   6      151.20      167.81     10.27 o 
  -4   5   6       28.63       22.53      5.83 o 
  -3   5   6       53.26       54.38      7.60 o 
  -2   5   6       58.22       60.48      7.25 o 
  -1   5   6       28.56       22.08      5.81 o 
   0   5   6      292.60      297.23     10.51 o 
   1   5   6        5.53       -1.63      4.81 o 
   2   5   6      503.38      526.79     13.03 o 
   3   5   6       72.77       78.15      7.47 o 
   4   5   6       56.60       55.37      7.88 o 
   5   5   6       74.80       65.02      7.56 o 
  -5   6   6      160.24      167.36     13.80 o 
  -4   6   6      211.30      247.58     15.78 o 
  -3   6   6       40.49       32.64      6.99 o 
  -2   6   6        6.06       -5.94      4.75 o 
  -1   6   6       22.79       18.75      5.88 o 
   0   6   6       23.61       13.14      5.49 o 
   1   6   6      104.74      112.76      8.66 o 
   2   6   6      497.05      464.54     12.30 o 
   3   6   6      100.65       72.95      8.71 o 
   4   6   6        2.22        1.75      5.64 o 
   5   6   6      200.50      211.83     12.26 o 
   6   6   6       36.91       24.25      6.79 o 
  -6   7   6      282.22      278.82     12.67 o 
  -5   7   6        4.57        0.42      5.55 o 
  -4   7   6        0.05       -7.78      5.19 o 
  -3   7   6        0.15       -6.74      4.58 o 
  -2   7   6       19.81       18.20      5.64 o 
  -1   7   6       13.27        5.78      4.75 o 
   0   7   6      275.54      261.28     10.96 o 
   1   7   6       37.93       40.18      7.09 o 
   2   7   6      130.62      183.27     18.20 o 
   3   7   6      127.59       99.85      9.52 o 
   4   7   6      557.05      491.12     14.30 o 
   5   7   6        9.67       10.80      6.33 o 
   6   7   6      295.23      311.64     14.27 o 
   7   7   6       20.33       17.89      6.65 o 
  -7   8   6        1.71       -0.56      6.38 o 
  -6   8   6       52.79       78.20      9.58 o 
  -5   8   6       69.55       73.34      8.68 o 
  -4   8   6      144.09      157.69     11.21 o 
  -3   8   6      105.86      101.97      8.70 o 
  -2   8   6        4.22       -3.20      4.92 o 
  -1   8   6      187.25      199.88     10.91 o 
   0   8   6       69.24       76.06      7.95 o 
   1   8   6       12.58        5.73      5.94 o 
   2   8   6       79.28       58.79      7.96 o 
   3   8   6      129.76      153.54     12.46 o 
   4   8   6       77.91       65.34     10.10 o 
   5   8   6        3.28       -1.10      6.10 o 
   6   8   6       61.44       36.67      8.55 o 
   7   8   6       38.18       40.62      8.38 o 
   8   8   6        2.14       -3.21      6.14 o 
  -8   9   6       10.00        9.70      6.55 o 
  -7   9   6       15.54        1.57      6.72 o 
  -6   9   6       13.66        6.24      6.40 o 
  -5   9   6       65.19       46.52      7.93 o 
  -4   9   6      170.01      204.04     12.61 o 
  -3   9   6       14.52       24.04      6.25 o 
  -2   9   6      120.07      113.67     10.65 o 
  -1   9   6      113.81      122.63      9.30 o 
   0   9   6       94.72       76.47      8.72 o 
   1   9   6        9.43        0.13      5.80 o 
   2   9   6      274.98      293.18     15.21 o 
   3   9   6        0.59       -8.16      5.84 o 
   4   9   6       14.11       23.00      6.88 o 
   5   9   6       86.73       81.10      9.24 o 
   6   9   6       26.73       12.85      6.81 o 
   7   9   6        7.89        1.47      6.00 o 
   8   9   6        1.76       -8.67      5.78 o 
   9   9   6       15.92        1.05      6.71 o 
  -9  10   6        1.20      -11.53      7.68 o 
  -8  10   6      113.94      101.95     15.63 o 
  -7  10   6       49.77       47.15     10.61 o 
  -6  10   6      141.96      161.37     11.88 o 
  -5  10   6      149.30      149.66     11.79 o 
  -4  10   6       31.10       29.51      6.77 o 
  -3  10   6        6.04       -2.08      5.43 o 
  -2  10   6        1.72        4.62      5.57 o 
  -1  10   6        6.36       -2.15      5.47 o 
   0  10   6        8.81       -0.37      5.52 o 
   1  10   6        6.80        3.19      5.89 o 
   2  10   6       85.50       91.44     12.04 o 
   3  10   6       22.83        8.41      8.31 o 
   4  10   6       12.48       -0.18      6.36 o 
   5  10   6       12.81        4.65      6.51 o 
   6  10   6       10.28       -8.79      5.86 o 
   7  10   6       56.85       48.02      8.26 o 
   8  10   6       18.42        8.93      7.14 o 
   9  10   6        5.77        4.67      6.98 o 
  10  10   6       36.54       35.53     10.41 o 
  -9  11   6        5.53        8.46      9.44 o 
  -8  11   6      122.41      121.03     13.05 o 
  -7  11   6       31.74       39.62      9.46 o 
  -6  11   6      100.26      106.49     12.10 o 
  -5  11   6      171.21      197.63     18.28 o 
  -4  11   6      162.09      157.69     11.44 o 
  -3  11   6        0.12       -0.45      6.06 o 
  -2  11   6       22.97       15.62      6.70 o 
  -1  11   6        2.73       -1.53      5.54 o 
   0  11   6       11.96        3.35      5.86 o 
   1  11   6        4.35        0.36      7.83 o 
   2  11   6       31.59       18.72      9.98 o 
   3  11   6      179.79      192.00     16.21 o 
   4  11   6       36.64       17.26      7.88 o 
   5  11   6        1.10       -6.36      6.67 o 
   6  11   6        0.65       -5.09      6.81 o 
   7  11   6        1.35       -5.52      6.53 o 
   8  11   6      133.93      156.75     11.84 o 
   9  11   6        0.48       -9.98      6.69 o 
  -7  12   6       29.97       28.42      9.31 o 
  -6  12   6       59.81       41.35      9.60 o 
  -5  12   6      145.40      165.16     20.32 o 
  -4  12   6       21.71       15.94      8.03 o 
  -3  12   6      254.51      319.14     19.62 o 
  -2  12   6       61.45       74.53      9.71 o 
  -1  12   6      123.34      119.29     10.69 o 
   0  12   6       14.66       16.35      7.03 o 
   1  12   6       18.96       19.88      9.24 o 
   2  12   6       70.06       85.75     17.66 o 
   3  12   6       57.57       60.70     11.63 o 
   4  12   6        4.83       -8.68      6.67 o 
   5  12   6       18.34       14.91      7.02 o 
   6  12   6        0.00       -8.87      6.14 o 
   7  12   6        7.41        5.50      7.40 o 
  -6  13   6       10.23       18.90      8.54 o 
  -5  13   6        1.18       -9.08      8.19 o 
  -4  13   6       38.61       33.81      9.23 o 
  -3  13   6       49.51       27.22      8.92 o 
  -2  13   6        5.09       -4.63      7.90 o 
  -1  13   6        0.02        0.81      6.65 o 
   0  13   6       34.90       28.05     10.18 o 
   1  13   6        2.06       -5.63      8.23 o 
   2  13   6       92.09      107.60     14.17 o 
   3  13   6        4.21       -6.51      8.29 o 
   4  13   6        0.45       -5.55      7.09 o 
   5  13   6       44.22       36.92      9.85 o 
   6  13   6       48.29       44.33      9.15 o 
  -3  14   6       26.09       17.38      8.62 o 
  -2  14   6        4.03       -5.68      7.39 o 
  -1  14   6        0.03      -10.30      7.60 o 
   0  14   6       32.63        7.16      9.29 o 
   1  14   6        5.00      -10.05     10.69 o 
   2  14   6        0.32      -11.73      7.82 o 
   3  14   6        3.42        1.57      9.01 o 
   0   1   7      412.95      429.06     15.27 o 
   1   1   7      211.30      275.25     15.58 o 
  -1   2   7      185.26      211.07     15.93 o 
   0   2   7      143.62      138.56     10.88 o 
   1   2   7      159.27      191.11     18.49 o 
   2   2   7       16.08       10.04      7.13 o 
  -2   3   7        7.30       -2.13      5.86 o 
  -1   3   7       10.57       -3.16      5.82 o 
   0   3   7       63.06       54.29      8.38 o 
   1   3   7       78.59       76.22     11.92 o 
   2   3   7      265.27      278.60     18.39 o 
   3   3   7        9.60       -5.18      6.86 o 
  -3   4   7      150.38      150.37     11.33 o 
  -2   4   7       51.70       61.78     10.19 o 
  -1   4   7       11.90        1.14      6.84 o 
   0   4   7       69.57       67.57      8.89 o 
   1   4   7       48.13       48.27     12.93 o 
   2   4   7      165.57      160.84     12.86 o 
   3   4   7       37.59       25.60      8.65 o 
   4   4   7        2.45        1.50      6.69 o 
  -4   5   7      765.06      818.48     21.51 o 
  -3   5   7       33.24       40.45      8.60 o 
  -2   5   7        1.23       -3.46      5.86 o 
  -1   5   7       91.21       90.41      9.61 o 
   0   5   7        3.04       -2.45      5.85 o 
   1   5   7      180.99      197.88     13.73 o 
   2   5   7       30.01       28.86      7.59 o 
   3   5   7       27.18       24.99      8.15 o 
   4   5   7      274.54      307.94     18.07 o 
   5   5   7      116.29       91.01     12.42 o 
  -5   6   7       52.54       44.15     10.74 o 
  -4   6   7       18.63       12.17      8.86 o 
  -3   6   7       50.57       43.74      8.96 o 
  -2   6   7       11.88        1.62      6.91 o 
  -1   6   7       93.73       86.38     10.66 o 
   0   6   7       81.56       76.44      9.23 o 
   1   6   7      298.73      309.40     13.14 o 
   2   6   7       24.92       10.74      6.85 o 
   3   6   7      198.57      216.79     19.64 o 
   4   6   7      234.53      254.60     19.45 o 
   5   6   7      105.05      124.43     20.60 o 
   6   6   7        8.98       -4.91     10.29 o 
  -6   7   7       92.44       74.76     10.91 o 
  -5   7   7       45.41       64.39     10.15 o 
  -4   7   7        5.81       -1.75      6.69 o 
  -3   7   7        1.83       -0.45      6.78 o 
  -2   7   7       73.64       85.46     12.14 o 
  -1   7   7       36.46       34.92      8.92 o 
   0   7   7        0.41       -9.72      6.48 o 
   1   7   7        0.32       -6.88      5.79 o 
   2   7   7        7.68       -5.25      6.15 o 
   3   7   7        2.49       -3.28      7.00 o 
   4   7   7       14.13       13.98      7.58 o 
   5   7   7        4.62      -10.10      6.74 o 
   6   7   7        5.71        2.49      7.68 o 
   7   7   7        0.42       -4.30      7.66 o 
  -7   8   7        4.58       -1.32      7.63 o 
  -6   8   7        3.80       -4.90      7.45 o 
  -5   8   7       32.09       37.83      8.30 o 
  -4   8   7       15.69       21.04      7.24 o 
  -3   8   7       76.29       75.62     10.75 o 
  -2   8   7        1.05       -5.22      6.68 o 
  -1   8   7        1.12       -7.03      7.29 o 
   0   8   7        8.89        3.63      7.50 o 
   1   8   7        6.83       -0.81      6.87 o 
   2   8   7      113.03      129.35     14.12 o 
   3   8   7      166.21      175.60     14.03 o 
   4   8   7        0.01       -8.71      6.78 o 
   5   8   7       17.11       11.56      9.18 o 
   6   8   7      133.94      144.76     13.38 o 
   7   8   7       32.75       25.35      8.06 o 
   8   8   7        1.28       -7.21      7.49 o 
  -7   9   7      113.23      106.22     16.18 o 
  -6   9   7       55.84       60.91      9.66 o 
  -5   9   7        6.04       -0.68      6.58 o 
  -4   9   7      111.11      108.09     10.84 o 
  -3   9   7        2.79        0.88      6.57 o 
  -2   9   7       73.62       65.94     11.86 o 
  -1   9   7       13.00        9.80      8.82 o 
   0   9   7       20.42       27.98      8.73 o 
   1   9   7       10.54       -1.21      8.76 o 
   2   9   7      150.12      147.26     15.04 o 
   3   9   7      192.81      210.00     17.70 o 
   4   9   7       19.61       26.18     10.04 o 
   5   9   7       33.87       27.46      9.15 o 
   6   9   7        5.27       -3.16      6.59 o 
   7   9   7        1.83       -0.88      7.19 o 
  -5  10   7        1.54       -0.17      6.90 o 
  -4  10   7       10.37       13.75      7.29 o 
  -3  10   7       53.10       47.06      9.66 o 
  -2  10   7       13.94       12.09      8.04 o 
  -1  10   7        5.73        2.68      7.64 o 
   0  10   7       25.35       23.50      8.80 o 
   1  10   7        0.00      -10.93      7.74 o 
   2  10   7        0.67       -8.38      8.37 o 
   3  10   7        1.24      -11.90      7.94 o 
   4  10   7       69.62       61.30     12.60 o 
   5  10   7      114.77       91.02     13.87 o 
  -3  11   7        0.97        0.08      8.29 o 
  -2  11   7        3.48       -2.28      7.54 o 
  -1  11   7        0.58       -2.67      6.66 o 
   0  11   7       15.77        4.74      9.19 o 
   1  11   7        1.61      -11.70      7.80 o 
   2  11   7       14.74        9.13      9.48 o 
   3  11   7       22.55       17.61     10.24 o 
   0   0   8      160.07      227.74     36.69 o 
   0   1   8       10.52       -2.29      9.35 o 
   1   1   8        0.26      -11.59      7.73 o 
  -1   2   8       93.54       98.21     12.15 o 
   0   2   8        2.13      -11.84      7.89 o 
   1   2   8       26.88        9.03      7.92 o 
   2   2   8       13.75       10.91      7.94 o 
  -2   3   8       87.96       78.93     11.62 o 
  -1   3   8        4.18       -4.40      7.17 o 
   0   3   8        0.57      -10.55      7.03 o 
   1   3   8        2.33       -7.61      7.23 o 
   2   3   8      203.78      265.49     24.95 o 
   3   3   8       12.13        5.49      8.16 o 
  -3   4   8        9.89       -9.88      8.44 o 
  -2   4   8        9.00       -4.42      7.56 o 
  -1   4   8      143.54      194.93     13.62 o 
   0   4   8       31.83       22.76      7.96 o 
   1   4   8      182.73      178.22     17.43 o 
   2   4   8        0.67      -10.26      7.30 o 
   3   4   8        0.34       -6.30      8.42 o 
   4   4   8        0.00       -6.83      8.74 o 
  -4   5   8       14.03        6.14      9.93 o 
  -3   5   8       99.46      101.40     21.74 o 
  -2   5   8        4.83        2.88      8.38 o 
  -1   5   8        0.91        2.98      8.02 o 
   0   5   8       64.07       62.99     10.97 o 
   1   5   8        0.03      -11.04      7.36 o 
   2   5   8       65.48       51.10     10.53 o 
   3   5   8        7.16       -8.81      8.14 o 
   4   5   8        6.41       24.72     12.02 o 
  -2   6   8        1.43        8.03      7.90 o 
  -1   6   8       70.37       63.04     14.17 o 
   0   6   8        0.65       -2.51      8.48 o 
   1   6   8        8.79       -0.67      9.12 o 
   2   6   8       14.36        7.12      9.62 o 
                                                 
